# Supplementary material for: 3,5-Bis[(pyridin-4-yl)meth­oxy]benzoic acid
Source: Acta Crystallogr Sect E Struct Rep Online. 2012 Dec 12;69(Pt 1):o77. doi: 10.1107/S1600536812049550 (PMC3588300; doi:10.1107/S1600536812049550)
Supplement: Supplementary file 1 [file e-69-00o77-sup1.cif]

##############################################################################
#                                                                            #
# This CIF contains the data in a paper accepted for publication in          #
# Acta Crystallographica Section E. It conforms to the requirements of       #
# Notes for Authors for Acta Crystallographica Section E, and has been       #
# peer reviewed under the auspices of the IUCr Commission on Journals.       #
#                                                                            #
# Full details of the Crystallographic Information File format               #
# are given in the paper "The Crystallographic Information File (CIF):       #
# a New Standard Archive File for Crystallography" by S. R. Hall, F. H.      #
# Allen and I. D. Brown [Acta Cryst. (1991), A47, 655-685].                  #
#                                                                            #
# The current version of the core CIF dictionary is obtainable from          #
# ftp://ftp.iucr.org/pub/cif_core.dic.                                       #
#                                                                            #
# Software is freely available for graphical display of the structure(s)     #
# in this CIF. For information consult the CIF software page                 #
# http://www.iucr.org/resources/cif/software.                                #
#                                                                            #
# This file may be used for bona fide research purposes within the           #
# scientific community so long as proper attribution is given to the journal # 
# article from which it was obtained.                                        #
#                                                                            #
##############################################################################
data_I
_audit_creation_method     SHELXL-97
_chemical_name_systematic
;
3,5-Bis[(pyridin-4-yl)methoxy]benzoic acid
;
_chemical_name_common     ?
_chemical_formula_moiety     'C19 H16 N2 O4'
_chemical_formula_sum     'C19 H16 N2 O4'
_chemical_formula_iupac     'C19 H16 N2 O4'
_chemical_formula_weight     336.34
_chemical_melting_point     ?
_symmetry_cell_setting     monoclinic
_symmetry_space_group_name_H-M     'P 21/c'
_symmetry_space_group_name_Hall     '-P 2ybc'
loop_
    _symmetry_equiv_pos_as_xyz
    'x, y, z'
    '-x, y+1/2, -z+1/2'
    '-x, -y, -z'
    'x, -y-1/2, z-1/2'
_cell_length_a     11.1523(6)
_cell_length_b     11.2120(6)
_cell_length_c     13.9255(7)
_cell_angle_alpha     90.00
_cell_angle_beta     102.827(3)
_cell_angle_gamma     90.00
_cell_volume     1697.79(15)
_cell_formula_units_Z     4
_cell_measurement_reflns_used     9997
_cell_measurement_theta_min     1.87
_cell_measurement_theta_max     27.59
_cell_measurement_temperature     296(2)
_exptl_crystal_description     block
_exptl_crystal_colour     colourless
_exptl_crystal_size_max     0.38
_exptl_crystal_size_mid     0.33
_exptl_crystal_size_min     0.21
_exptl_crystal_density_diffrn     1.316
_exptl_crystal_density_meas     ?
_exptl_crystal_density_method     'not measured'
_exptl_crystal_F_000     704
_exptl_absorpt_coefficient_mu     0.094
_exptl_absorpt_correction_type     multi-scan
_exptl_absorpt_process_details     '(<i>SADABS</i>; Bruker, 2006)'
_exptl_absorpt_correction_T_min     0.965
_exptl_absorpt_correction_T_max     0.980
_exptl_special_details
;
;
_diffrn_ambient_temperature     296(2)
_diffrn_radiation_type     MoK\a
_diffrn_radiation_wavelength     0.71073
_diffrn_radiation_source     'fine-focus sealed tube'
_diffrn_radiation_monochromator     graphite
_diffrn_measurement_device_type     'Bruker SMART CCD'
_diffrn_measurement_method     '\w scans'
_diffrn_detector_area_resol_mean     ?
_diffrn_reflns_number     25948
_diffrn_reflns_av_R_equivalents     0.0250
_diffrn_reflns_av_sigmaI/netI     0.0147
_diffrn_reflns_theta_min     1.87
_diffrn_reflns_theta_max     27.59
_diffrn_reflns_theta_full     27.59
_diffrn_measured_fraction_theta_max     0.997
_diffrn_measured_fraction_theta_full     0.997
_diffrn_reflns_limit_h_min     -13
_diffrn_reflns_limit_h_max     14
_diffrn_reflns_limit_k_min     -14
_diffrn_reflns_limit_k_max     14
_diffrn_reflns_limit_l_min     -18
_diffrn_reflns_limit_l_max     18
_diffrn_standards_number     0
_diffrn_standards_interval_count     .
_diffrn_standards_interval_time     .
_diffrn_standards_decay_%     ?
_refine_special_details
;
Refinement of <i>F</i>^2^ against ALL reflections. The weighted <i>R</i>-factor
<i>wR</i> and goodness of fit <i>S</i> are based on <i>F</i>^2^, conventional
<i>R</i>-factors <i>R</i> are based on <i>F</i>, with <i>F</i> set to zero for
negative <i>F</i>^2^. The threshold expression of <i>F</i>^2^ >
\s(<i>F</i>^2^) is used only for calculating <i>R</i>-factors(gt) <i>etc</i>.
and is not relevant to the choice of reflections for refinement.
<i>R</i>-factors based on <i>F</i>^2^ are statistically about twice as large
as those based on <i>F</i>, and <i>R</i>- factors based on ALL data will be
even larger.
;
_reflns_number_total     3936
_reflns_number_gt     2980
_reflns_threshold_expression     I>2sigma(I)
_refine_ls_structure_factor_coef     Fsqd
_refine_ls_matrix_type     full
_refine_ls_R_factor_all     0.0600
_refine_ls_R_factor_gt     0.0459
_refine_ls_wR_factor_gt     0.1196
_refine_ls_wR_factor_ref     0.1315
_refine_ls_goodness_of_fit_ref     1.042
_refine_ls_restrained_S_all     1.042
_refine_ls_number_reflns     3936
_refine_ls_number_parameters     226
_refine_ls_number_restraints     1
_refine_ls_hydrogen_treatment     constr
_refine_ls_weighting_scheme     calc
_refine_ls_weighting_details
         'calc w=1/[\s^2^(Fo^2^)+(0.0639P)^2^+0.2876P] where P=(Fo^2^+2Fc^2^)/3'
_atom_sites_solution_hydrogens     geom
_atom_sites_solution_primary     direct
_atom_sites_solution_secondary     difmap
_refine_ls_shift/su_max     0.001
_refine_ls_shift/su_mean     0.000
_refine_diff_density_max     0.257
_refine_diff_density_min     -0.245
_refine_ls_extinction_method     none
_refine_ls_extinction_coef     ?
loop_
    _atom_type_symbol
    _atom_type_description
    _atom_type_scat_dispersion_real
    _atom_type_scat_dispersion_imag
    _atom_type_scat_source
    'C' 'C' 0.0033 0.0016
                         'International Tables Vol C Tables 4.2.6.8 and 6.1.1.4'
    'H' 'H' 0.0000 0.0000
                         'International Tables Vol C Tables 4.2.6.8 and 6.1.1.4'
    'N' 'N' 0.0061 0.0033
                         'International Tables Vol C Tables 4.2.6.8 and 6.1.1.4'
    'O' 'O' 0.0106 0.0060
                         'International Tables Vol C Tables 4.2.6.8 and 6.1.1.4'
_computing_data_collection     'SMART (Bruker, 2006)'
_computing_cell_refinement     'SAINT (Bruker, 2006)'
_computing_data_reduction     'SAINT (Bruker, 2006)'
_computing_structure_solution     'SHELXS97 (Sheldrick, 2008)'
_computing_structure_refinement     'SHELXL97 (Sheldrick, 2008)'
_computing_molecular_graphics     '<i>Mercury</i> (Macrae <i>et al.</i>, 2006)'
_computing_publication_material     'publCIF (Westrip, 2010)'
loop_
    _atom_site_type_symbol
    _atom_site_label
    _atom_site_fract_x
    _atom_site_fract_y
    _atom_site_fract_z
    _atom_site_U_iso_or_equiv
    _atom_site_adp_type
    _atom_site_calc_flag
    _atom_site_refinement_flags
    _atom_site_occupancy
    _atom_site_symmetry_multiplicity
    _atom_site_disorder_assembly
    _atom_site_disorder_group
    N N1 0.68638(16) -0.22020(13) 0.06179(12) 0.0777(4) Uani d . 1 1 . .
    N N2 -0.01294(12) 0.70984(13) -0.08773(10) 0.0647(4) Uani d . 1 1 . .
    O O1 0.89003(10) 0.51053(12) 0.36115(10) 0.0864(4) Uani d . 1 1 . .
    O O2 0.78235(10) 0.67629(10) 0.32201(9) 0.0756(4) Uani d D 1 1 . .
    H H1A 0.8458 0.7098 0.3565 0.091 Uiso d RD 1 1 . .
    O O3 0.61952(9) 0.19740(9) 0.14886(9) 0.0684(3) Uani d . 1 1 . .
    O O4 0.38875(8) 0.55619(8) 0.10585(7) 0.0537(3) Uani d . 1 1 . .
    C C1 0.69258(11) 0.49686(12) 0.25395(9) 0.0448(3) Uani d . 1 1 . .
    C C2 0.70848(11) 0.37573(12) 0.23705(10) 0.0482(3) Uani d . 1 1 . .
    H H2A 0.7807 0.3368 0.2672 0.058 Uiso calc R 1 1 . .
    C C3 0.61508(12) 0.31505(12) 0.17484(10) 0.0495(3) Uani d . 1 1 . .
    C C4 0.50609(12) 0.37228(12) 0.13026(10) 0.0491(3) Uani d . 1 1 . .
    H H4A 0.4432 0.3302 0.0890 0.059 Uiso calc R 1 1 . .
    C C5 0.49235(11) 0.49207(12) 0.14796(9) 0.0441(3) Uani d . 1 1 . .
    C C6 0.58568(11) 0.55589(12) 0.21024(9) 0.0447(3) Uani d . 1 1 . .
    H H6A 0.5761 0.6366 0.2221 0.054 Uiso calc R 1 1 . .
    C C7 0.79339(18) -0.16440(16) 0.08353(15) 0.0779(5) Uani d . 1 1 . .
    H H7A 0.8616 -0.2048 0.0720 0.093 Uiso calc R 1 1 . .
    C C8 0.81162(14) -0.05037(14) 0.12215(12) 0.0618(4) Uani d . 1 1 . .
    H H8A 0.8892 -0.0155 0.1348 0.074 Uiso calc R 1 1 . .
    C C9 0.71223(12) 0.00998(12) 0.14135(9) 0.0473(3) Uani d . 1 1 . .
    C C10 0.59962(14) -0.04711(14) 0.11926(11) 0.0578(4) Uani d . 1 1 . .
    H H10A 0.5298 -0.0094 0.1307 0.069 Uiso calc R 1 1 . .
    C C11 0.59181(16) -0.16036(15) 0.08012(13) 0.0687(4) Uani d . 1 1 . .
    H H11A 0.5151 -0.1971 0.0657 0.082 Uiso calc R 1 1 . .
    C C12 -0.00017(14) 0.59958(16) -0.11826(12) 0.0647(4) Uani d . 1 1 . .
    H H12A -0.0621 0.5683 -0.1678 0.078 Uiso calc R 1 1 . .
    C C13 0.09988(13) 0.52908(15) -0.08048(10) 0.0558(4) Uani d . 1 1 . .
    H H13A 0.1048 0.4520 -0.1040 0.067 Uiso calc R 1 1 . .
    C C14 0.19354(11) 0.57435(12) -0.00677(9) 0.0445(3) Uani d . 1 1 . .
    C C15 0.18240(13) 0.68999(13) 0.02401(10) 0.0511(3) Uani d . 1 1 . .
    H H15A 0.2440 0.7243 0.0722 0.061 Uiso calc R 1 1 . .
    C C16 0.07743(14) 0.75435(14) -0.01820(12) 0.0612(4) Uani d . 1 1 . .
    H H16A 0.0700 0.8321 0.0031 0.073 Uiso calc R 1 1 . .
    C C17 0.79843(12) 0.56116(13) 0.31786(11) 0.0541(3) Uani d . 1 1 . .
    C C18 0.72785(12) 0.13267(12) 0.18610(11) 0.0522(3) Uani d . 1 1 . .
    H H18A 0.7424 0.1273 0.2573 0.063 Uiso calc R 1 1 . .
    H H18B 0.7976 0.1723 0.1691 0.063 Uiso calc R 1 1 . .
    C C19 0.29911(11) 0.49396(12) 0.03536(10) 0.0497(3) Uani d . 1 1 . .
    H H19A 0.2697 0.4258 0.0664 0.060 Uiso calc R 1 1 . .
    H H19B 0.3359 0.4649 -0.0171 0.060 Uiso calc R 1 1 . .
loop_
    _atom_site_aniso_label
    _atom_site_aniso_U_11
    _atom_site_aniso_U_22
    _atom_site_aniso_U_33
    _atom_site_aniso_U_12
    _atom_site_aniso_U_13
    _atom_site_aniso_U_23
    N1 0.0886(11) 0.0541(8) 0.0904(10) 0.0016(8) 0.0201(9) -0.0160(7)
    N2 0.0505(7) 0.0672(8) 0.0686(8) 0.0100(6) -0.0036(6) 0.0160(7)
    O1 0.0504(6) 0.0758(8) 0.1111(10) 0.0056(6) -0.0290(6) -0.0171(7)
    O2 0.0566(6) 0.0573(7) 0.0939(8) -0.0075(5) -0.0237(6) -0.0146(6)
    O3 0.0498(6) 0.0426(5) 0.0982(8) 0.0087(4) -0.0150(5) -0.0135(5)
    O4 0.0401(5) 0.0459(5) 0.0648(6) 0.0070(4) -0.0104(4) -0.0112(4)
    C1 0.0367(6) 0.0487(7) 0.0453(6) -0.0037(5) 0.0014(5) -0.0028(5)
    C2 0.0371(6) 0.0481(7) 0.0538(7) 0.0041(5) -0.0016(5) 0.0013(6)
    C3 0.0427(7) 0.0416(7) 0.0598(8) 0.0021(5) 0.0017(6) -0.0033(6)
    C4 0.0365(6) 0.0461(7) 0.0585(8) -0.0002(5) -0.0030(5) -0.0074(6)
    C5 0.0352(6) 0.0446(7) 0.0489(7) 0.0030(5) 0.0014(5) -0.0028(5)
    C6 0.0415(7) 0.0406(7) 0.0484(7) -0.0010(5) 0.0022(5) -0.0041(5)
    C7 0.0740(11) 0.0671(11) 0.0956(13) 0.0193(9) 0.0255(10) -0.0133(9)
    C8 0.0506(8) 0.0611(9) 0.0731(10) 0.0059(7) 0.0121(7) -0.0047(7)
    C9 0.0500(7) 0.0447(7) 0.0442(6) 0.0053(6) 0.0044(5) 0.0015(5)
    C10 0.0510(8) 0.0553(8) 0.0660(9) 0.0029(6) 0.0107(7) -0.0058(7)
    C11 0.0667(10) 0.0596(10) 0.0772(10) -0.0100(8) 0.0107(8) -0.0104(8)
    C12 0.0496(8) 0.0758(11) 0.0586(8) 0.0018(7) -0.0094(6) 0.0037(8)
    C13 0.0458(7) 0.0594(9) 0.0556(8) 0.0010(6) -0.0027(6) -0.0052(6)
    C14 0.0368(6) 0.0499(7) 0.0444(6) 0.0030(5) 0.0038(5) 0.0013(5)
    C15 0.0459(7) 0.0497(8) 0.0533(7) 0.0037(6) 0.0014(6) 0.0009(6)
    C16 0.0577(9) 0.0513(8) 0.0718(9) 0.0105(7) 0.0083(7) 0.0068(7)
    C17 0.0425(7) 0.0551(8) 0.0578(8) -0.0030(6) -0.0037(6) -0.0074(6)
    C18 0.0453(7) 0.0486(7) 0.0569(8) 0.0060(6) -0.0008(6) -0.0031(6)
    C19 0.0370(7) 0.0485(7) 0.0571(7) 0.0037(5) -0.0036(6) -0.0084(6)
_geom_special_details
;
All e.s.d.'s (except the e.s.d. in the dihedral angle between two l.s. planes)
are estimated using the full covariance matrix. The cell e.s.d.'s are taken
into account individually in the estimation of e.s.d.'s in distances, angles
and torsion angles; correlations between e.s.d.'s in cell parameters are only
used when they are defined by crystal symmetry. An approximate (isotropic)
treatment of cell e.s.d.'s is used for estimating e.s.d.'s involving l.s.
planes.
;
loop_
    _geom_bond_atom_site_label_1
    _geom_bond_atom_site_label_2
    _geom_bond_site_symmetry_2
    _geom_bond_distance
    _geom_bond_publ_flag
    N1 C7 . 1.322(2) ?
    N1 C11 . 1.322(2) ?
    N2 C12 . 1.325(2) ?
    N2 C16 . 1.330(2) ?
    O1 C17 . 1.2066(17) ?
    O2 C17 . 1.3063(18) ?
    O2 H1A . 0.8500 ?
    O3 C3 . 1.3716(17) ?
    O3 C18 . 1.4060(16) ?
    O4 C5 . 1.3765(14) ?
    O4 C19 . 1.4192(14) ?
    C1 C6 . 1.3812(17) ?
    C1 C2 . 1.3964(19) ?
    C1 C17 . 1.4962(17) ?
    C2 C3 . 1.3776(18) ?
    C2 H2A . 0.9300 ?
    C3 C4 . 1.3926(18) ?
    C4 C5 . 1.3802(19) ?
    C4 H4A . 0.9300 ?
    C5 C6 . 1.3952(17) ?
    C6 H6A . 0.9300 ?
    C7 C8 . 1.384(2) ?
    C7 H7A . 0.9300 ?
    C8 C9 . 1.375(2) ?
    C8 H8A . 0.9300 ?
    C9 C10 . 1.382(2) ?
    C9 C18 . 1.5043(19) ?
    C10 C11 . 1.377(2) ?
    C10 H10A . 0.9300 ?
    C11 H11A . 0.9300 ?
    C12 C13 . 1.373(2) ?
    C12 H12A . 0.9300 ?
    C13 C14 . 1.3879(18) ?
    C13 H13A . 0.9300 ?
    C14 C15 . 1.3798(19) ?
    C14 C19 . 1.4953(17) ?
    C15 C16 . 1.3897(19) ?
    C15 H15A . 0.9300 ?
    C16 H16A . 0.9300 ?
    C18 H18A . 0.9700 ?
    C18 H18B . 0.9700 ?
    C19 H19A . 0.9700 ?
    C19 H19B . 0.9700 ?
loop_
    _geom_angle_atom_site_label_1
    _geom_angle_atom_site_label_2
    _geom_angle_atom_site_label_3
    _geom_angle_site_symmetry_1
    _geom_angle_site_symmetry_3
    _geom_angle
    _geom_angle_publ_flag
    C7 N1 C11 . . 115.73(15) ?
    C12 N2 C16 . . 117.75(13) ?
    C17 O2 H1A . . 110.9 ?
    C3 O3 C18 . . 118.52(10) ?
    C5 O4 C19 . . 115.70(10) ?
    C6 C1 C2 . . 121.42(11) ?
    C6 C1 C17 . . 121.41(12) ?
    C2 C1 C17 . . 117.12(11) ?
    C3 C2 C1 . . 118.66(12) ?
    C3 C2 H2A . . 120.7 ?
    C1 C2 H2A . . 120.7 ?
    O3 C3 C2 . . 125.05(12) ?
    O3 C3 C4 . . 113.87(11) ?
    C2 C3 C4 . . 121.07(12) ?
    C5 C4 C3 . . 119.29(12) ?
    C5 C4 H4A . . 120.4 ?
    C3 C4 H4A . . 120.4 ?
    O4 C5 C4 . . 123.23(11) ?
    O4 C5 C6 . . 115.90(11) ?
    C4 C5 C6 . . 120.87(11) ?
    C1 C6 C5 . . 118.69(12) ?
    C1 C6 H6A . . 120.7 ?
    C5 C6 H6A . . 120.7 ?
    N1 C7 C8 . . 124.98(16) ?
    N1 C7 H7A . . 117.5 ?
    C8 C7 H7A . . 117.5 ?
    C9 C8 C7 . . 118.36(15) ?
    C9 C8 H8A . . 120.8 ?
    C7 C8 H8A . . 120.8 ?
    C8 C9 C10 . . 117.45(13) ?
    C8 C9 C18 . . 120.43(13) ?
    C10 C9 C18 . . 122.12(12) ?
    C11 C10 C9 . . 119.32(14) ?
    C11 C10 H10A . . 120.3 ?
    C9 C10 H10A . . 120.3 ?
    N1 C11 C10 . . 124.16(16) ?
    N1 C11 H11A . . 117.9 ?
    C10 C11 H11A . . 117.9 ?
    N2 C12 C13 . . 123.37(14) ?
    N2 C12 H12A . . 118.3 ?
    C13 C12 H12A . . 118.3 ?
    C12 C13 C14 . . 119.14(14) ?
    C12 C13 H13A . . 120.4 ?
    C14 C13 H13A . . 120.4 ?
    C15 C14 C13 . . 117.94(12) ?
    C15 C14 C19 . . 124.19(12) ?
    C13 C14 C19 . . 117.87(12) ?
    C14 C15 C16 . . 118.82(13) ?
    C14 C15 H15A . . 120.6 ?
    C16 C15 H15A . . 120.6 ?
    N2 C16 C15 . . 122.96(14) ?
    N2 C16 H16A . . 118.5 ?
    C15 C16 H16A . . 118.5 ?
    O1 C17 O2 . . 123.51(13) ?
    O1 C17 C1 . . 122.63(14) ?
    O2 C17 C1 . . 113.86(12) ?
    O3 C18 C9 . . 107.95(11) ?
    O3 C18 H18A . . 110.1 ?
    C9 C18 H18A . . 110.1 ?
    O3 C18 H18B . . 110.1 ?
    C9 C18 H18B . . 110.1 ?
    H18A C18 H18B . . 108.4 ?
    O4 C19 C14 . . 110.32(11) ?
    O4 C19 H19A . . 109.6 ?
    C14 C19 H19A . . 109.6 ?
    O4 C19 H19B . . 109.6 ?
    C14 C19 H19B . . 109.6 ?
    H19A C19 H19B . . 108.1 ?
loop_
    _geom_torsion_atom_site_label_1
    _geom_torsion_atom_site_label_2
    _geom_torsion_atom_site_label_3
    _geom_torsion_atom_site_label_4
    _geom_torsion_site_symmetry_1
    _geom_torsion_site_symmetry_2
    _geom_torsion_site_symmetry_3
    _geom_torsion_site_symmetry_4
    _geom_torsion
    _geom_torsion_publ_flag
    C6 C1 C2 C3 . . . . 0.4(2) ?
    C17 C1 C2 C3 . . . . -176.99(13) ?
    C18 O3 C3 C2 . . . . -1.4(2) ?
    C18 O3 C3 C4 . . . . 177.06(13) ?
    C1 C2 C3 O3 . . . . 177.65(14) ?
    C1 C2 C3 C4 . . . . -0.7(2) ?
    O3 C3 C4 C5 . . . . -177.79(13) ?
    C2 C3 C4 C5 . . . . 0.8(2) ?
    C19 O4 C5 C4 . . . . -5.20(19) ?
    C19 O4 C5 C6 . . . . 174.18(11) ?
    C3 C4 C5 O4 . . . . 178.92(13) ?
    C3 C4 C5 C6 . . . . -0.4(2) ?
    C2 C1 C6 C5 . . . . -0.1(2) ?
    C17 C1 C6 C5 . . . . 177.20(12) ?
    O4 C5 C6 C1 . . . . -179.31(11) ?
    C4 C5 C6 C1 . . . . 0.1(2) ?
    C11 N1 C7 C8 . . . . -0.7(3) ?
    N1 C7 C8 C9 . . . . 1.1(3) ?
    C7 C8 C9 C10 . . . . -0.9(2) ?
    C7 C8 C9 C18 . . . . 178.20(15) ?
    C8 C9 C10 C11 . . . . 0.3(2) ?
    C18 C9 C10 C11 . . . . -178.76(14) ?
    C7 N1 C11 C10 . . . . 0.0(3) ?
    C9 C10 C11 N1 . . . . 0.1(3) ?
    C16 N2 C12 C13 . . . . 1.3(3) ?
    N2 C12 C13 C14 . . . . -0.3(3) ?
    C12 C13 C14 C15 . . . . -1.1(2) ?
    C12 C13 C14 C19 . . . . 177.87(14) ?
    C13 C14 C15 C16 . . . . 1.5(2) ?
    C19 C14 C15 C16 . . . . -177.46(13) ?
    C12 N2 C16 C15 . . . . -0.9(2) ?
    C14 C15 C16 N2 . . . . -0.5(2) ?
    C6 C1 C17 O1 . . . . 175.83(15) ?
    C2 C1 C17 O1 . . . . -6.8(2) ?
    C6 C1 C17 O2 . . . . -4.3(2) ?
    C2 C1 C17 O2 . . . . 173.04(13) ?
    C3 O3 C18 C9 . . . . -176.09(13) ?
    C8 C9 C18 O3 . . . . 147.29(14) ?
    C10 C9 C18 O3 . . . . -33.63(18) ?
    C5 O4 C19 C14 . . . . -178.29(11) ?
    C15 C14 C19 O4 . . . . -3.97(19) ?
    C13 C14 C19 O4 . . . . 177.08(12) ?
loop_
    _geom_hbond_atom_site_label_D
    _geom_hbond_atom_site_label_H
    _geom_hbond_atom_site_label_A
    _geom_hbond_site_symmetry_A
    _geom_hbond_distance_DH
    _geom_hbond_distance_HA
    _geom_hbond_distance_DA
    _geom_hbond_angle_DHA
    O2 H1A N2 4_676 0.85 1.83 2.6736(16) 170.9
data_global
_journal_date_recd_electronic     2012-11-12
_journal_date_accepted     2012-12-03
_journal_name_full     'Acta Crystallographica, Section E'
_journal_year     2013
_journal_volume     69
_journal_issue      1
_journal_page_first     o77
_journal_page_last     o77
_journal_paper_category     QO
_journal_paper_doi     10.1107/S1600536812049550
_journal_coeditor_code     WM2702
_publ_contact_author_name     'Hong Lin'
_publ_contact_author_address
;
Jinhua Professional Technical College,
No. 1188 Wuzhou Street,
Jinhua, Zhejiang 321017,
People's Republic of China
;
_publ_contact_author_email     jh_ll@126.com
_publ_contact_author_fax     '86 579 82264096'
_publ_contact_author_phone     '86 579 82264096'
_publ_section_title
;
3,5-Bis[(pyridin-4-yl)methoxy]benzoic acid
;
loop_
    _publ_author_name
    _publ_author_address
    'Hong Lin'
;
     Jinhua Professional Technical College,
     No. 1188 Wuzhou Street,
     Jinhua, Zhejiang 321017,
     People's Republic of China
;
    'Yi-Ping Zhang'
;
     Zhejiang Key Laboratory for Reactive Chemistry on Solid Surfaces,
     Institute of Physical Chemistry,
     Zhejiang Normal University,
     Jinhua, Zhejiang 321004,
     People's Republic of China
;
