# Supplementary material for: 3,5-Bis[(pyridin-4-yl)meth­oxy]benzoic acid
Source: Acta Crystallogr Sect E Struct Rep Online. 2012 Dec 12;69(Pt 1):o77. doi: 10.1107/S1600536812049550 (PMC3588300; doi:10.1107/S1600536812049550)
Supplement: Supplementary file 2 [file e-69-00o77-Isup2.hkl]

# 
# h,k,l, Fc-squared, Fo-squared, sigma(Fo-squared) and status flag 
# 
data_I
_shelx_title ' a in P2(1)/c' 
_shelx_refln_list_code          4 
_shelx_F_calc_maximum      205.56 
_exptl_crystal_F_000       704.00 
_reflns_d_resolution_high  0.7673 
 
loop_ 
 _symmetry_equiv_pos_as_xyz 
 'x, y, z' 
 '-x, y+1/2, -z+1/2' 
 '-x, -y, -z' 
 'x, -y-1/2, z-1/2' 
 
_cell_length_a    11.1523 
_cell_length_b    11.2120 
_cell_length_c    13.9255 
_cell_angle_alpha  90.000 
_cell_angle_beta  102.827 
_cell_angle_gamma  90.000 
 
_shelx_F_squared_multiplier     1.000 
 
loop_ 
 _refln_index_h 
 _refln_index_k 
 _refln_index_l 
 _refln_F_squared_calc 
 _refln_F_squared_meas 
 _refln_F_squared_sigma 
 _refln_observed_status 
   1   0   0     2196.18     1879.56     49.57 o 
   2   0   0     4591.57     4272.77     66.84 o 
   3   0   0      176.54      183.70      2.18 o 
   4   0   0        1.13        0.23      0.30 o 
   5   0   0     1301.02     1176.46     13.03 o 
   6   0   0       14.95       12.50      0.60 o 
   7   0   0       16.23       20.67      0.81 o 
   8   0   0       19.76       20.58      0.96 o 
   9   0   0      383.61      379.07      7.26 o 
  10   0   0     3863.90     3866.00     66.09 o 
  11   0   0        7.05        8.88      1.59 o 
  12   0   0       33.11       28.24      2.34 o 
  13   0   0        0.15        0.03      1.76 o 
  14   0   0        2.50        3.02      2.51 o 
   1   1   0      127.88      128.98      1.31 o 
   2   1   0      198.59      215.31      1.85 o 
   3   1   0      707.00      733.88      5.91 o 
   4   1   0      673.49      615.14      4.85 o 
   5   1   0      209.02      241.45      2.16 o 
   6   1   0        1.75        5.09      0.33 o 
   7   1   0      348.54      340.88      3.16 o 
   8   1   0       75.19       80.51      1.56 o 
   9   1   0       13.29       12.83      0.91 o 
  10   1   0      773.48      787.13      9.76 o 
  11   1   0        6.78        8.64      1.12 o 
  12   1   0        0.21        0.44      0.97 o 
  13   1   0        1.09        0.97      1.11 o 
  14   1   0        1.98        2.50      1.66 o 
   0   2   0     5750.86     4927.58     69.58 o 
   1   2   0      878.44      887.76      6.06 o 
   2   2   0       96.90       90.95      0.94 o 
   3   2   0      667.22      707.23      5.20 o 
   4   2   0      266.06      269.66      2.55 o 
   5   2   0     2231.35     2406.32     18.23 o 
   6   2   0       22.83       25.67      0.59 o 
   7   2   0      261.74      263.06      3.11 o 
   8   2   0       26.00       22.85      0.84 o 
   9   2   0       15.44       16.47      0.87 o 
  10   2   0      536.42      556.38      8.55 o 
  11   2   0       14.91       12.92      1.25 o 
  12   2   0        8.46        6.64      1.39 o 
  13   2   0       40.51       46.37      2.52 o 
  14   2   0        1.39       -0.24      1.62 o 
   1   3   0        0.54        0.91      0.19 o 
   2   3   0      216.89      219.03      1.81 o 
   3   3   0     1826.39     1860.94     12.90 o 
   4   3   0     1060.39     1073.52      7.99 o 
   5   3   0        0.52        1.19      0.20 o 
   6   3   0      436.98      492.43      4.48 o 
   7   3   0       38.84       49.38      1.05 o 
   8   3   0       23.97       29.25      0.94 o 
   9   3   0       68.74       65.60      1.72 o 
  10   3   0        0.08       -0.58      0.58 o 
  11   3   0       34.63       28.11      1.64 o 
  12   3   0        1.01        3.52      1.02 o 
  13   3   0        0.79        1.20      1.36 o 
   0   4   0     3997.98     3995.08     42.86 o 
   1   4   0      239.69      240.94      2.07 o 
   2   4   0       38.15       33.08      0.45 o 
   3   4   0      462.38      540.25      4.00 o 
   4   4   0     1423.03     1396.03     10.83 o 
   5   4   0     1814.37     1993.57     16.87 o 
   6   4   0        0.05        0.03      0.31 o 
   7   4   0        0.02        0.06      0.38 o 
   8   4   0       18.46       10.93      0.77 o 
   9   4   0       13.96       12.37      0.87 o 
  10   4   0       84.57       74.14      2.11 o 
  11   4   0        3.06        2.47      0.84 o 
  12   4   0        1.68        2.59      1.04 o 
  13   4   0       22.86       27.20      1.97 o 
   1   5   0      266.48      274.65      2.20 o 
   2   5   0      229.59      252.73      1.93 o 
   3   5   0      193.76      171.03      1.48 o 
   4   5   0       11.26        8.30      0.33 o 
   5   5   0        2.67        1.65      0.34 o 
   6   5   0      225.93      216.69      3.01 o 
   7   5   0       78.21       76.62      1.82 o 
   8   5   0      143.61      124.74      2.29 o 
   9   5   0        0.29        0.11      0.74 o 
  10   5   0        1.22        0.17      0.72 o 
  11   5   0        4.23        3.72      0.92 o 
  12   5   0        2.34        3.66      0.99 o 
  13   5   0        3.18        4.64      1.23 o 
   0   6   0     2717.64     2927.12     25.95 o 
   1   6   0      479.44      573.95      4.19 o 
   2   6   0      501.71      533.36      3.66 o 
   3   6   0       70.96       75.39      0.87 o 
   4   6   0        4.23        3.86      0.38 o 
   5   6   0      492.41      443.83      5.13 o 
   6   6   0        0.80       -0.41      0.41 o 
   7   6   0        0.26       -0.48      0.48 o 
   8   6   0       26.27       25.17      1.68 o 
   9   6   0       14.53        8.62      1.00 o 
  10   6   0       67.21       59.23      2.01 o 
  11   6   0       32.89       31.30      1.76 o 
  12   6   0       28.94       32.41      1.78 o 
   1   7   0      312.60      338.99      2.50 o 
   2   7   0      246.48      246.34      1.93 o 
   3   7   0      144.20      145.21      1.83 o 
   4   7   0       65.80       62.45      1.24 o 
   5   7   0      393.68      360.83      4.44 o 
   6   7   0        3.41        5.67      0.69 o 
   7   7   0       34.60       31.74      1.73 o 
   8   7   0       12.52       12.58      1.11 o 
   9   7   0       61.15       64.08      2.09 o 
  10   7   0       36.23       31.50      1.66 o 
  11   7   0        0.04        0.36      0.85 o 
  12   7   0        0.29        1.30      0.95 o 
   0   8   0      182.93      188.52      4.46 o 
   1   8   0       35.78       30.26      0.68 o 
   2   8   0       28.90       25.60      0.96 o 
   3   8   0      107.29      109.32      2.01 o 
   4   8   0      735.59      730.46      7.91 o 
   5   8   0     4716.71     4579.98     53.73 o 
   6   8   0       77.27       70.58      2.34 o 
   7   8   0      182.95      165.77      3.29 o 
   8   8   0        0.17       -0.58      0.71 o 
   9   8   0        0.61       -0.04      0.77 o 
  10   8   0        0.33        0.27      0.82 o 
  11   8   0        1.85        1.40      0.97 o 
   1   9   0        1.97        2.17      0.43 o 
   2   9   0       95.93       92.69      2.04 o 
   3   9   0      160.11      151.15      2.56 o 
   4   9   0      372.81      373.78      4.98 o 
   5   9   0      223.59      219.61      4.30 o 
   6   9   0      163.69      156.66      3.59 o 
   7   9   0        0.07       -0.38      0.74 o 
   8   9   0        6.17        5.32      0.97 o 
   9   9   0        3.19        3.52      0.95 o 
  10   9   0        7.88        9.81      1.29 o 
  11   9   0        5.38        6.19      1.39 o 
   0  10   0       24.13       17.97      1.40 o 
   1  10   0        2.41        2.22      0.56 o 
   2  10   0        3.87        2.60      0.76 o 
   3  10   0      123.74      126.07      2.99 o 
   4  10   0       75.61       64.24      1.94 o 
   5  10   0      190.57      200.46      3.71 o 
   6  10   0      192.89      205.20      4.32 o 
   7  10   0       21.10       21.98      1.71 o 
   8  10   0       24.88       27.36      1.62 o 
   9  10   0        0.85        0.27      0.93 o 
  10  10   0        4.13        7.31      1.42 o 
   1  11   0       93.39       82.42      3.48 o 
   2  11   0       34.60       34.01      1.97 o 
   3  11   0        7.17        4.88      0.97 o 
   4  11   0       38.68       41.36      1.68 o 
   5  11   0        0.02        0.16      0.73 o 
   6  11   0        2.19        1.88      0.87 o 
   7  11   0        6.54        7.93      1.15 o 
   8  11   0        4.54        3.38      1.08 o 
   9  11   0       10.70       13.95      2.03 o 
   0  12   0        0.43        2.14      1.80 o 
   1  12   0       20.06       20.00      2.06 o 
   2  12   0       13.95       11.48      1.81 o 
   3  12   0       13.44       11.15      1.49 o 
   4  12   0        8.44        7.02      1.17 o 
   5  12   0       11.66       14.07      1.53 o 
   6  12   0        0.03       -0.78      0.83 o 
   7  12   0        5.63        6.16      1.17 o 
   8  12   0       27.47       36.52      2.76 o 
   1  13   0        0.19        3.00      2.10 o 
   2  13   0        4.71        4.28      1.19 o 
   3  13   0       13.83       18.16      1.78 o 
   4  13   0        0.05        1.01      1.07 o 
   5  13   0        0.01        0.22      0.97 o 
   6  13   0        0.34        0.48      0.97 o 
   0  14   0       16.50       21.37      3.32 o 
   1  14   0       11.81       10.83      2.01 o 
   2  14   0        7.30        8.68      2.20 o 
   3  14   0        2.91        5.94      1.87 o 
   4  14   0       17.99       24.86      3.70 o 
 -14   1   1        0.90        3.47      1.69 o 
 -13   1   1       10.39        9.31      1.53 o 
 -12   1   1        8.97        7.04      1.34 o 
 -11   1   1        1.50        2.79      1.11 o 
 -10   1   1       28.01       27.68      1.38 o 
  -9   1   1       27.40       31.77      1.31 o 
  -8   1   1      483.55      474.95      4.68 o 
  -7   1   1       17.03       17.77      0.56 o 
  -6   1   1     1189.91     1288.48     10.43 o 
  -5   1   1       12.97       17.87      0.46 o 
  -4   1   1       37.43       32.39      0.54 o 
  -3   1   1       86.05       66.10      0.70 o 
  -2   1   1       18.76       13.47      0.27 o 
  -1   1   1      427.07      492.14      3.79 o 
   0   1   1     1001.32      908.77      9.70 o 
   1   1   1       16.90       13.38      0.30 o 
   2   1   1     6707.37     6095.24     44.02 o 
   3   1   1      448.87      437.29      3.21 o 
   4   1   1      571.43      608.16      4.75 o 
   5   1   1       60.15       59.35      0.83 o 
   6   1   1       25.08       21.73      0.85 o 
   7   1   1        3.83        1.93      0.32 o 
   8   1   1       87.92       86.96      1.66 o 
   9   1   1      296.73      300.04      3.86 o 
  10   1   1      492.10      494.43      7.51 o 
  11   1   1        9.79       10.53      1.69 o 
  12   1   1       18.98       21.07      1.86 o 
  13   1   1        0.58        2.28      1.24 o 
 -14   2   1        3.35        3.95      1.38 o 
 -13   2   1       15.11        8.02      1.65 o 
 -12   2   1        2.39        3.41      1.21 o 
 -11   2   1       60.50       56.82      2.14 o 
 -10   2   1       21.98       21.58      1.19 o 
  -9   2   1      307.25      308.61      3.90 o 
  -8   2   1       13.72       12.72      0.67 o 
  -7   2   1      110.40       99.73      1.64 o 
  -6   2   1     2409.57     2637.47     19.97 o 
  -5   2   1      900.53      988.81      7.42 o 
  -4   2   1     1370.30     1386.54     10.10 o 
  -3   2   1      176.44      170.13      1.62 o 
  -2   2   1     3410.72     3199.79     23.79 o 
  -1   2   1     6748.03     6175.62     50.19 o 
   0   2   1      135.27      126.06      1.05 o 
   1   2   1     5106.42     4755.00     34.40 o 
   2   2   1     1127.91     1008.05      6.39 o 
   3   2   1      157.37      154.92      1.28 o 
   4   2   1     4091.48     4254.70     29.08 o 
   5   2   1       74.19       69.59      0.89 o 
   6   2   1        1.67        1.23      0.25 o 
   7   2   1       23.48       18.90      0.70 o 
   8   2   1       43.26       51.13      1.27 o 
   9   2   1      143.52      146.58      2.51 o 
  10   2   1       78.02       72.08      1.83 o 
  11   2   1       61.43       56.00      2.59 o 
  12   2   1       12.13       12.64      1.57 o 
  13   2   1        0.02        0.96      1.55 o 
 -14   3   1        2.34        5.45      2.49 o 
 -13   3   1        0.00        0.39      1.11 o 
 -12   3   1       68.70       68.09      2.48 o 
 -11   3   1        6.68       11.02      1.25 o 
 -10   3   1       15.51       17.83      1.12 o 
  -9   3   1        7.59        6.95      0.72 o 
  -8   3   1        2.92        2.13      0.55 o 
  -7   3   1       21.33       22.77      0.83 o 
  -6   3   1       32.70       32.19      0.78 o 
  -5   3   1        3.46        1.37      0.30 o 
  -4   3   1      606.64      626.14      5.26 o 
  -3   3   1      117.01      131.32      1.27 o 
  -2   3   1     1755.57     1709.51     12.45 o 
  -1   3   1     2227.62     2103.91     16.37 o 
   0   3   1     1323.80     1267.66      8.82 o 
   1   3   1      848.17      839.86      6.33 o 
   2   3   1      124.68      118.86      0.95 o 
   3   3   1     1442.68     1468.51     10.94 o 
   4   3   1       51.84       53.35      0.68 o 
   5   3   1      149.22      170.17      1.57 o 
   6   3   1      594.90      605.00      6.52 o 
   7   3   1      248.89      252.83      2.91 o 
   8   3   1        6.20        5.70      0.58 o 
   9   3   1       20.64       18.93      1.04 o 
  10   3   1      101.43       96.10      2.22 o 
  11   3   1       74.22       78.21      2.55 o 
  12   3   1       14.91       15.89      1.45 o 
  13   3   1       36.96       47.45      3.66 o 
 -13   4   1        6.05       10.07      1.39 o 
 -12   4   1       15.10       10.88      2.04 o 
 -11   4   1      104.63       96.63      3.65 o 
 -10   4   1       65.53       56.94      1.75 o 
  -9   4   1        3.59        4.69      0.69 o 
  -8   4   1        6.65        5.43      0.64 o 
  -7   4   1      314.77      325.21      4.12 o 
  -6   4   1      464.53      527.87      5.91 o 
  -5   4   1      115.39      109.06      1.56 o 
  -4   4   1       60.30       61.61      0.88 o 
  -3   4   1      468.00      484.35      3.52 o 
  -2   4   1      206.76      221.09      2.02 o 
  -1   4   1      322.63      358.70      3.71 o 
   0   4   1       60.99       59.75      0.68 o 
   1   4   1      316.10      294.30      2.22 o 
   2   4   1      314.23      347.49      2.56 o 
   3   4   1     1945.79     2133.28     14.31 o 
   4   4   1      288.04      346.09      2.99 o 
   5   4   1        0.09        0.33      0.26 o 
   6   4   1       95.00       90.90      1.44 o 
   7   4   1        3.55        2.25      0.43 o 
   8   4   1        0.01       -0.09      0.47 o 
   9   4   1        3.12        1.41      0.62 o 
  10   4   1        0.30        0.38      0.71 o 
  11   4   1       16.08       17.89      1.29 o 
  12   4   1       10.55        9.40      2.24 o 
  13   4   1        1.17       -0.52      1.00 o 
 -13   5   1        1.35       -0.37      1.01 o 
 -12   5   1        4.87        2.74      0.94 o 
 -11   5   1       16.36       10.93      1.15 o 
 -10   5   1       63.56       54.53      1.91 o 
  -9   5   1        1.65        0.88      0.57 o 
  -8   5   1        8.99        7.98      0.80 o 
  -7   5   1      181.98      176.42      2.72 o 
  -6   5   1       77.09       59.97      1.36 o 
  -5   5   1        0.92       -0.01      0.27 o 
  -4   5   1       65.44       66.79      1.17 o 
  -3   5   1        2.50        3.00      0.39 o 
  -2   5   1      205.11      178.90      1.46 o 
  -1   5   1       59.91       63.87      0.80 o 
   0   5   1      820.42      870.66      6.82 o 
   1   5   1       76.83       71.04      0.79 o 
   2   5   1      919.76      914.14      6.30 o 
   3   5   1        0.83        1.10      0.16 o 
   4   5   1      170.12      148.91      1.60 o 
   5   5   1       24.79       22.34      0.70 o 
   6   5   1       25.80       19.08      0.78 o 
   7   5   1       26.52       28.55      1.00 o 
   8   5   1      155.25      137.89      2.45 o 
   9   5   1       26.47       23.40      1.20 o 
  10   5   1       17.45       13.15      1.13 o 
  11   5   1        0.42        1.06      0.82 o 
  12   5   1        1.21        1.27      0.89 o 
  13   5   1        0.85        0.94      1.08 o 
 -13   6   1        2.08        0.98      1.40 o 
 -12   6   1       10.55       10.91      2.06 o 
 -11   6   1       26.72       22.72      1.51 o 
 -10   6   1       65.18       64.16      2.10 o 
  -9   6   1       42.86       37.86      1.59 o 
  -8   6   1       11.14       11.72      1.06 o 
  -7   6   1        1.32        0.39      0.51 o 
  -6   6   1       54.26       52.75      1.33 o 
  -5   6   1      219.45      221.53      2.79 o 
  -4   6   1       20.45       15.67      0.59 o 
  -3   6   1        3.27        2.96      0.23 o 
  -2   6   1       60.11       80.51      0.84 o 
  -1   6   1     2113.47     2219.38     16.73 o 
   0   6   1      382.60      434.55      3.48 o 
   1   6   1      227.37      227.75      1.94 o 
   2   6   1       50.77       64.02      0.77 o 
   3   6   1       12.51        9.10      0.31 o 
   4   6   1      269.55      273.55      2.96 o 
   5   6   1        2.43        2.01      0.42 o 
   6   6   1       13.98       10.39      0.68 o 
   7   6   1       60.51       61.46      1.54 o 
   8   6   1        0.00       -0.38      0.57 o 
   9   6   1      112.25       99.86      2.50 o 
  10   6   1        7.01        7.17      1.04 o 
  11   6   1        0.49        0.05      0.82 o 
  12   6   1        0.68       -0.40      0.92 o 
 -12   7   1        9.67        8.33      1.19 o 
 -11   7   1       87.44       89.56      2.63 o 
 -10   7   1        3.59        3.99      0.95 o 
  -9   7   1        4.88        4.72      0.90 o 
  -8   7   1        1.08        0.26      0.87 o 
  -7   7   1       55.08       53.89      1.65 o 
  -6   7   1       38.24       44.35      1.31 o 
  -5   7   1      136.38      142.07      2.14 o 
  -4   7   1       92.25       78.25      1.33 o 
  -3   7   1      105.41       92.25      1.26 o 
  -2   7   1       15.71       26.49      0.60 o 
  -1   7   1      665.24      756.19      5.67 o 
   0   7   1      106.36      126.24      1.27 o 
   1   7   1      121.95      127.26      1.29 o 
   2   7   1       19.06       21.77      0.46 o 
   3   7   1      179.01      170.86      1.96 o 
   4   7   1      180.20      169.39      2.31 o 
   5   7   1     1113.51     1070.61     10.37 o 
   6   7   1       57.13       61.92      1.45 o 
   7   7   1       51.96       52.94      1.63 o 
   8   7   1        4.48        6.23      0.91 o 
   9   7   1        4.22        2.51      0.81 o 
  10   7   1        0.00       -0.29      0.91 o 
  11   7   1        0.10       -0.18      0.87 o 
  12   7   1        2.54       -0.42      0.92 o 
 -11   8   1        0.59       -0.75      0.84 o 
 -10   8   1        1.10        1.46      0.88 o 
  -9   8   1       13.33       13.73      1.24 o 
  -8   8   1        6.23        6.08      1.09 o 
  -7   8   1      233.30      213.04      4.32 o 
  -6   8   1       78.96       77.42      3.37 o 
  -5   8   1        0.13       -0.13      0.69 o 
  -4   8   1      265.38      259.61      3.23 o 
  -3   8   1       86.25       90.33      1.66 o 
  -2   8   1       41.45       35.40      0.88 o 
  -1   8   1       23.61       16.37      0.50 o 
   0   8   1       10.46       12.92      0.60 o 
   1   8   1      193.32      219.35      2.30 o 
   2   8   1        2.48        1.68      0.28 o 
   3   8   1      559.76      539.62      6.02 o 
   4   8   1        0.69        1.47      0.68 o 
   5   8   1        0.07       -0.47      0.70 o 
   6   8   1       85.88       92.64      2.36 o 
   7   8   1       11.41       12.53      1.24 o 
   8   8   1        0.32       -0.51      0.70 o 
   9   8   1       13.50       14.39      1.27 o 
  10   8   1        0.04        0.08      0.83 o 
  11   8   1       14.81       16.71      1.47 o 
 -11   9   1       15.50       15.99      1.53 o 
 -10   9   1       23.18       27.77      2.44 o 
  -9   9   1        8.49       10.41      1.45 o 
  -8   9   1        4.97        3.92      1.09 o 
  -7   9   1        0.67       -0.10      0.83 o 
  -6   9   1       65.32       66.17      2.33 o 
  -5   9   1      135.68      138.14      2.92 o 
  -4   9   1      148.47      149.00      3.94 o 
  -3   9   1      143.47      132.96      2.19 o 
  -2   9   1       22.95       20.96      0.69 o 
  -1   9   1       13.54       16.49      0.71 o 
   0   9   1       16.74       17.28      0.67 o 
   1   9   1        0.34        0.28      0.33 o 
   2   9   1       15.54       15.30      0.87 o 
   3   9   1        0.28        0.66      0.80 o 
   4   9   1      368.86      343.73      4.56 o 
   5   9   1        2.65        2.37      0.80 o 
   6   9   1        4.35        4.79      0.93 o 
   7   9   1        6.00        9.79      1.09 o 
   8   9   1        5.53        3.96      0.94 o 
   9   9   1        0.24       -0.54      0.81 o 
  10   9   1        8.70       10.87      1.32 o 
 -10  10   1       52.78       71.04      3.35 o 
  -9  10   1        9.88       13.30      1.36 o 
  -8  10   1       14.68       14.56      1.53 o 
  -7  10   1       14.48       16.53      1.51 o 
  -6  10   1       11.60       12.21      1.31 o 
  -5  10   1        4.76        5.07      0.92 o 
  -4  10   1      210.03      215.66      3.80 o 
  -3  10   1        2.95        0.70      0.85 o 
  -2  10   1        0.55       -0.12      0.57 o 
  -1  10   1      152.83      131.29      2.51 o 
   0  10   1       93.43       80.05      2.04 o 
   1  10   1       36.92       35.71      1.41 o 
   2  10   1        1.29       -0.04      0.53 o 
   3  10   1      109.53      112.35      2.54 o 
   4  10   1       12.25       13.10      1.01 o 
   5  10   1        0.41        0.66      0.75 o 
   6  10   1      144.00      151.22      3.24 o 
   7  10   1        1.27        1.11      0.85 o 
   8  10   1        0.03       -0.82      0.82 o 
   9  10   1        4.80       11.01      1.81 o 
  10  10   1        7.38        7.72      1.48 o 
  -9  11   1        6.39        6.83      1.40 o 
  -8  11   1       26.96       30.38      2.01 o 
  -7  11   1       15.51       17.19      2.33 o 
  -6  11   1        1.44        1.07      1.22 o 
  -5  11   1        8.36        8.49      1.05 o 
  -4  11   1        0.36        0.53      0.73 o 
  -3  11   1        0.96       -0.34      0.73 o 
  -2  11   1       14.21       15.78      1.28 o 
  -1  11   1       30.24       23.84      2.05 o 
   0  11   1       26.35       24.11      2.07 o 
   1  11   1       39.65       42.18      2.09 o 
   2  11   1       31.97       29.55      1.61 o 
   3  11   1        3.38        2.33      0.78 o 
   4  11   1        4.35        2.77      0.76 o 
   5  11   1        2.65        2.70      1.14 o 
   6  11   1       62.16       61.87      2.16 o 
   7  11   1        2.08        2.53      0.99 o 
   8  11   1       34.83       40.38      2.03 o 
   9  11   1        0.71        0.58      1.22 o 
  -8  12   1        1.41       -0.50      1.47 o 
  -7  12   1        1.45        0.13      0.94 o 
  -6  12   1        9.27       11.14      1.37 o 
  -5  12   1        7.08        6.43      1.36 o 
  -4  12   1        0.09        0.52      0.73 o 
  -3  12   1        4.41        7.30      1.37 o 
  -2  12   1       94.66       93.50      3.91 o 
  -1  12   1       41.40       36.86      2.53 o 
   0  12   1       13.22        9.03      1.67 o 
   1  12   1        0.58        2.10      1.23 o 
   2  12   1       14.93       18.13      1.78 o 
   3  12   1        0.03        0.23      1.13 o 
   4  12   1        1.88        2.61      0.86 o 
   5  12   1        3.37        3.47      0.97 o 
   6  12   1        0.00       -0.21      0.78 o 
   7  12   1        7.63       10.64      1.79 o 
  -6  13   1        2.15        1.94      1.01 o 
  -5  13   1       12.69       15.19      1.39 o 
  -4  13   1        4.74        6.46      1.24 o 
  -3  13   1        0.38        0.04      2.61 o 
  -2  13   1        0.92       -1.17      1.17 o 
  -1  13   1        3.10        5.56      1.58 o 
   0  13   1        4.51        5.52      1.55 o 
   1  13   1        5.85        5.42      1.59 o 
   2  13   1        0.02        0.89      1.33 o 
   3  13   1        2.44        2.75      1.53 o 
   4  13   1        0.67        2.02      0.91 o 
   5  13   1        0.92        0.93      1.11 o 
   6  13   1        7.87       10.55      1.51 o 
  -4  14   1        2.01        0.92      1.22 o 
  -3  14   1        2.57        1.96      1.54 o 
  -2  14   1        0.56        1.03      1.46 o 
  -1  14   1       13.35       10.53      2.00 o 
   0  14   1        9.62       14.38      2.10 o 
   1  14   1        1.15        0.06      1.41 o 
   2  14   1        0.33       -2.04      2.04 o 
   3  14   1        0.00       -1.18      1.52 o 
 -14   0   2        1.46       -1.66      1.66 o 
 -13   0   2        1.37        1.15      1.83 o 
 -12   0   2       24.05       25.54      3.43 o 
 -11   0   2       70.29       69.00      6.68 o 
 -10   0   2      157.30      139.27      4.37 o 
  -9   0   2      298.50      278.63      5.30 o 
  -8   0   2      787.16      790.58      9.60 o 
  -7   0   2        0.32       -0.27      0.38 o 
  -6   0   2      382.66      389.59      4.67 o 
  -5   0   2      119.43      155.81      2.02 o 
  -4   0   2      269.07      235.22      2.65 o 
  -3   0   2     1575.89     1614.86     15.12 o 
  -2   0   2    11447.04    10308.36    115.01 o 
  -1   0   2        0.00       -0.24      0.24 o 
   0   0   2      151.87      107.76      1.39 o 
   1   0   2    18359.87    15180.12    177.81 o 
   2   0   2     2117.10     2133.89     23.38 o 
   3   0   2      130.24      109.22      1.41 o 
   4   0   2      222.91      210.96      2.92 o 
   5   0   2        0.32       -0.23      0.23 o 
   6   0   2      150.78      160.13      2.41 o 
   7   0   2      247.18      236.42      3.56 o 
   8   0   2       29.62       28.49      1.16 o 
   9   0   2       35.50       36.80      3.97 o 
  10   0   2      177.87      178.85      6.09 o 
  11   0   2       34.48       27.04      2.25 o 
  12   0   2       26.60       31.68      2.52 o 
  13   0   2        0.10        1.22      2.14 o 
 -14   1   2        1.51        2.54      2.43 o 
 -13   1   2       16.78       22.38      3.26 o 
 -12   1   2        0.31       -1.00      1.00 o 
 -11   1   2        0.01       -0.33      0.96 o 
 -10   1   2       11.12       15.28      1.11 o 
  -9   1   2       94.65       92.68      2.29 o 
  -8   1   2       81.90       84.26      1.56 o 
  -7   1   2        2.20        4.03      0.36 o 
  -6   1   2      698.68      701.00      6.10 o 
  -5   1   2      183.38      195.60      1.81 o 
  -4   1   2        0.37        0.93      0.14 o 
  -3   1   2     1271.84     1279.04      8.42 o 
  -2   1   2    12320.03    11244.90     72.05 o 
  -1   1   2      149.18      162.09      1.27 o 
   0   1   2     3966.84     3794.75     23.85 o 
   1   1   2     1236.39     1162.69      7.86 o 
   2   1   2     1441.62     1360.64      9.36 o 
   3   1   2      100.84      100.86      1.01 o 
   4   1   2     2975.77     3090.96     20.68 o 
   5   1   2       42.06       27.33      0.57 o 
   6   1   2       73.96       73.21      0.97 o 
   7   1   2      156.56      149.77      1.70 o 
   8   1   2     1356.75     1317.88     12.99 o 
   9   1   2       63.47       59.16      1.53 o 
  10   1   2       31.18       33.64      1.62 o 
  11   1   2       96.11      101.38      2.81 o 
  12   1   2        9.99       10.76      1.48 o 
  13   1   2        1.65        3.56      1.21 o 
 -14   2   2        0.54        4.49      1.76 o 
 -13   2   2        1.10       -0.03      1.08 o 
 -12   2   2      175.17      179.05      4.71 o 
 -11   2   2       95.05       95.92      2.75 o 
 -10   2   2       64.99       69.55      1.95 o 
  -9   2   2       14.71       14.91      0.97 o 
  -8   2   2       41.38       47.43      1.23 o 
  -7   2   2      365.12      385.86      4.15 o 
  -6   2   2        0.02       -0.26      0.26 o 
  -5   2   2       86.66       75.11      0.94 o 
  -4   2   2        5.97        4.87      0.22 o 
  -3   2   2      765.89      739.74      5.19 o 
  -2   2   2     3292.00     3138.54     19.01 o 
  -1   2   2       80.18       77.41      0.89 o 
   0   2   2     2302.34     2343.63     15.57 o 
   1   2   2     1055.08     1067.86      6.87 o 
   2   2   2      461.50      463.28      3.19 o 
   3   2   2     1400.08     1446.03      9.28 o 
   4   2   2      318.59      334.70      2.62 o 
   5   2   2     1089.58     1265.17      9.34 o 
   6   2   2      111.27      126.15      1.50 o 
   7   2   2      108.01       95.95      1.54 o 
   8   2   2      251.69      243.72      3.26 o 
   9   2   2       38.94       36.30      1.21 o 
  10   2   2       11.43       14.78      1.00 o 
  11   2   2       26.23       22.79      1.55 o 
  12   2   2        0.05       -0.01      0.99 o 
  13   2   2        6.11        4.99      1.38 o 
 -14   3   2        2.93        4.67      1.48 o 
 -13   3   2        2.89        2.81      1.21 o 
 -12   3   2        7.55        5.97      1.19 o 
 -11   3   2       45.03       47.14      1.97 o 
 -10   3   2       42.94       41.60      1.57 o 
  -9   3   2       37.03       39.41      1.41 o 
  -8   3   2       28.54       28.06      1.37 o 
  -7   3   2        9.53       11.06      0.79 o 
  -6   3   2     1188.87     1265.91      9.99 o 
  -5   3   2     3994.08     4268.57     34.20 o 
  -4   3   2      379.96      394.13      3.61 o 
  -3   3   2       12.34        9.84      0.25 o 
  -2   3   2      863.77      844.23      6.33 o 
  -1   3   2     1533.42     1562.23     12.22 o 
   0   3   2      108.23      109.92      0.94 o 
   1   3   2      457.79      453.38      3.29 o 
   2   3   2        0.61        1.88      0.18 o 
   3   3   2     1004.51     1194.51      7.76 o 
   4   3   2     5098.11     5489.41     36.49 o 
   5   3   2     1222.75     1394.27      9.70 o 
   6   3   2        0.58        0.82      0.39 o 
   7   3   2        0.01        0.12      0.34 o 
   8   3   2        2.68        0.37      0.45 o 
   9   3   2      151.91      139.76      2.40 o 
  10   3   2       28.88       28.25      1.72 o 
  11   3   2        3.99        2.57      0.96 o 
  12   3   2        0.66       -0.05      1.02 o 
  13   3   2       52.36       64.31      3.02 o 
 -13   4   2       12.52       10.44      1.43 o 
 -12   4   2        3.67        2.81      1.04 o 
 -11   4   2       89.70       85.59      2.37 o 
 -10   4   2        2.01        0.50      0.71 o 
  -9   4   2        4.13        1.62      0.64 o 
  -8   4   2        3.83        2.97      0.61 o 
  -7   4   2       12.07       11.06      0.74 o 
  -6   4   2      198.68      188.18      3.03 o 
  -5   4   2      216.41      210.48      2.15 o 
  -4   4   2        4.04        2.90      0.23 o 
  -3   4   2      641.77      661.89      4.55 o 
  -2   4   2       62.31       63.98      0.69 o 
  -1   4   2      202.78      208.23      1.78 o 
   0   4   2     1350.32     1339.82      9.51 o 
   1   4   2      157.26      178.79      1.51 o 
   2   4   2      587.91      568.28      3.78 o 
   3   4   2      184.82      180.99      1.55 o 
   4   4   2      230.48      253.82      2.19 o 
   5   4   2      456.64      480.46      3.92 o 
   6   4   2        0.07        0.41      0.33 o 
   7   4   2       50.37       50.84      1.20 o 
   8   4   2        1.90        4.68      0.62 o 
   9   4   2       86.83       73.13      2.05 o 
  10   4   2        2.25        0.75      0.71 o 
  11   4   2        0.47        0.29      0.77 o 
  12   4   2        3.82        4.46      1.14 o 
  13   4   2        0.60        2.65      1.78 o 
 -13   5   2        1.28        0.13      1.02 o 
 -12   5   2        1.51        1.64      1.02 o 
 -11   5   2       63.26       58.51      2.05 o 
 -10   5   2       53.79       46.74      2.10 o 
  -9   5   2       13.08       11.91      0.98 o 
  -8   5   2       16.41       18.53      0.96 o 
  -7   5   2       77.99       89.36      1.67 o 
  -6   5   2       69.44       74.90      1.44 o 
  -5   5   2       31.89       42.75      0.91 o 
  -4   5   2        0.87        1.27      0.21 o 
  -3   5   2       64.26       79.66      0.84 o 
  -2   5   2       34.41       31.24      0.49 o 
  -1   5   2     5532.88     5991.61     42.35 o 
   0   5   2      923.90      943.08      6.75 o 
   1   5   2      101.03      103.58      0.99 o 
   2   5   2       17.99       18.44      0.45 o 
   3   5   2      540.74      544.21      3.83 o 
   4   5   2      200.12      198.22      1.89 o 
   5   5   2      618.53      677.96      6.72 o 
   6   5   2        5.37        6.16      0.51 o 
   7   5   2       99.39      103.57      1.99 o 
   8   5   2       95.55       80.13      1.96 o 
   9   5   2      508.08      432.64      6.25 o 
  10   5   2        2.10        3.14      0.84 o 
  11   5   2        2.98        5.53      0.99 o 
  12   5   2        2.67        4.89      1.04 o 
 -13   6   2        1.33        0.61      1.07 o 
 -12   6   2        1.53        0.50      0.86 o 
 -11   6   2        8.47        8.88      1.13 o 
 -10   6   2        8.43        6.22      1.10 o 
  -9   6   2        2.42        0.84      0.77 o 
  -8   6   2      118.38      114.35      2.45 o 
  -7   6   2      307.29      315.57      3.87 o 
  -6   6   2      122.36      116.42      2.05 o 
  -5   6   2       29.07       21.64      0.82 o 
  -4   6   2        4.93        3.91      0.34 o 
  -3   6   2      115.04      112.62      1.15 o 
  -2   6   2      878.73      952.61      6.73 o 
  -1   6   2      104.13      107.66      1.05 o 
   0   6   2      434.73      505.99      3.70 o 
   1   6   2       19.66       27.99      0.51 o 
   2   6   2      372.14      387.76      3.05 o 
   3   6   2        0.05        1.15      0.21 o 
   4   6   2       51.47       43.41      0.93 o 
   5   6   2        7.21        5.43      0.58 o 
   6   6   2       87.66       80.96      1.59 o 
   7   6   2        0.00       -0.42      0.51 o 
   8   6   2       64.36       55.47      1.71 o 
   9   6   2        0.03       -0.65      0.66 o 
  10   6   2       67.19       58.69      2.29 o 
  11   6   2        4.12        2.03      0.90 o 
  12   6   2        0.00        0.43      1.08 o 
 -12   7   2        1.47        1.24      0.98 o 
 -11   7   2        3.05        3.20      0.97 o 
 -10   7   2        1.04       -0.67      0.86 o 
  -9   7   2        4.73        5.62      1.06 o 
  -8   7   2        8.11        7.03      1.09 o 
  -7   7   2        4.46        4.50      1.28 o 
  -6   7   2       89.75       87.98      1.86 o 
  -5   7   2      126.31      116.56      2.04 o 
  -4   7   2       94.38       91.81      1.44 o 
  -3   7   2      100.26      111.92      1.51 o 
  -2   7   2        9.72       11.10      0.44 o 
  -1   7   2      213.39      246.51      2.14 o 
   0   7   2        3.96        5.01      0.28 o 
   1   7   2       12.93       15.38      0.51 o 
   2   7   2      265.67      274.37      2.62 o 
   3   7   2      130.24      120.06      1.40 o 
   4   7   2        5.01        4.86      0.50 o 
   5   7   2      129.37      125.78      2.03 o 
   6   7   2        0.83        0.17      0.54 o 
   7   7   2       74.74       66.79      3.28 o 
   8   7   2        2.10        2.02      0.76 o 
   9   7   2       56.52       43.52      2.71 o 
  10   7   2        8.82        6.86      1.09 o 
  11   7   2        0.14        0.33      0.99 o 
 -12   8   2        0.34        0.88      1.04 o 
 -11   8   2        4.97        5.61      1.11 o 
 -10   8   2        0.85        0.10      0.92 o 
  -9   8   2        9.51       10.22      1.30 o 
  -8   8   2        4.28        4.75      1.02 o 
  -7   8   2      157.04      161.51      3.64 o 
  -6   8   2       61.90       60.64      1.99 o 
  -5   8   2        0.85        0.34      0.65 o 
  -4   8   2      227.61      221.29      2.67 o 
  -3   8   2      352.43      339.99      3.79 o 
  -2   8   2       36.57       34.42      0.77 o 
  -1   8   2        4.63        3.86      0.43 o 
   0   8   2       16.91       22.50      0.65 o 
   1   8   2        6.07        6.27      0.42 o 
   2   8   2      256.30      261.05      2.60 o 
   3   8   2      254.81      227.99      2.88 o 
   4   8   2       13.03       19.53      0.83 o 
   5   8   2      304.26      299.61      3.75 o 
   6   8   2      151.80      151.92      4.43 o 
   7   8   2        0.01       -0.22      0.66 o 
   8   8   2        7.91        6.74      0.99 o 
   9   8   2       18.34       19.20      1.40 o 
  10   8   2        6.35        4.64      1.08 o 
  11   8   2       13.13       14.61      2.04 o 
 -11   9   2        5.73        5.91      1.15 o 
 -10   9   2        3.23        3.10      0.98 o 
  -9   9   2       13.38       13.24      1.48 o 
  -8   9   2       28.88       27.37      1.74 o 
  -7   9   2       45.52       48.13      2.88 o 
  -6   9   2        0.47        1.28      1.26 o 
  -5   9   2      597.15      593.73      7.23 o 
  -4   9   2      269.37      273.61      3.98 o 
  -3   9   2       55.74       58.04      1.17 o 
  -2   9   2        5.21        8.92      0.71 o 
  -1   9   2       81.25       64.65      1.47 o 
   0   9   2        5.79        6.43      0.54 o 
   1   9   2      186.33      164.85      2.24 o 
   2   9   2        0.06       -0.34      0.34 o 
   3   9   2      784.36      777.12      8.91 o 
   4   9   2        0.84        0.21      0.70 o 
   5   9   2      517.43      523.94      7.19 o 
   6   9   2        4.28        4.73      0.92 o 
   7   9   2       58.32       53.86      1.95 o 
   8   9   2        3.30        3.09      0.91 o 
   9   9   2       30.77       41.15      2.35 o 
  10   9   2        0.22       -0.50      1.03 o 
 -10  10   2       12.15       14.19      1.46 o 
  -9  10   2        3.08        0.87      0.99 o 
  -8  10   2        6.32        4.75      1.16 o 
  -7  10   2       68.38       74.37      2.62 o 
  -6  10   2        3.97        0.99      0.93 o 
  -5  10   2       80.17       70.74      2.09 o 
  -4  10   2        0.91        0.41      0.64 o 
  -3  10   2        4.30        2.64      0.55 o 
  -2  10   2       61.99       55.23      1.46 o 
  -1  10   2        3.15        5.16      0.81 o 
   0  10   2        3.04        2.07      0.62 o 
   1  10   2        0.07       -0.57      0.78 o 
   2  10   2      208.55      218.13      3.27 o 
   3  10   2       13.18       14.87      1.11 o 
   4  10   2       53.87       54.58      1.65 o 
   5  10   2        1.85        3.57      0.85 o 
   6  10   2       59.22       57.23      2.03 o 
   7  10   2        0.17        0.21      0.83 o 
   8  10   2        2.84        1.56      0.94 o 
   9  10   2       14.72       16.19      2.41 o 
  -9  11   2        0.00        0.84      1.17 o 
  -8  11   2        9.69        6.98      1.30 o 
  -7  11   2        0.25        0.71      1.22 o 
  -6  11   2        5.20        8.15      1.23 o 
  -5  11   2        0.02       -0.69      0.69 o 
  -4  11   2       33.99       35.27      1.81 o 
  -3  11   2       25.06       21.48      1.31 o 
  -2  11   2       98.85       94.20      2.59 o 
  -1  11   2      234.52      211.54      6.42 o 
   0  11   2      335.35      306.42      7.66 o 
   1  11   2        6.65        6.02      1.38 o 
   2  11   2        9.93        9.08      1.13 o 
   3  11   2       10.31       11.82      1.26 o 
   4  11   2        0.04        0.37      0.67 o 
   5  11   2       11.14       12.00      1.30 o 
   6  11   2        0.73        0.99      0.86 o 
   7  11   2       11.26       12.28      1.31 o 
   8  11   2       85.33       99.78      3.28 o 
  -8  12   2        9.27        6.81      1.47 o 
  -7  12   2        0.17        0.54      1.24 o 
  -6  12   2       36.10       43.99      2.82 o 
  -5  12   2        0.16       -0.13      0.77 o 
  -4  12   2        0.16        0.35      0.77 o 
  -3  12   2        1.02        2.49      1.06 o 
  -2  12   2        5.72        4.67      1.17 o 
  -1  12   2       16.47       16.76      1.99 o 
   0  12   2       20.51       19.88      3.10 o 
   1  12   2       22.12       18.06      1.98 o 
   2  12   2        1.95        1.22      1.05 o 
   3  12   2        0.49        0.56      0.89 o 
   4  12   2        0.41        0.13      0.78 o 
   5  12   2        0.12       -0.78      0.78 o 
   6  12   2        2.69        3.77      1.01 o 
   7  12   2        5.09        5.81      1.52 o 
  -6  13   2       25.80       30.01      2.62 o 
  -5  13   2        4.80        4.77      1.09 o 
  -4  13   2        0.70        1.27      1.13 o 
  -3  13   2        0.04       -0.24      1.30 o 
  -2  13   2       13.89       10.79      1.91 o 
  -1  13   2        0.63       -0.11      1.30 o 
   0  13   2       38.93       38.06      3.48 o 
   1  13   2        5.11        2.78      1.58 o 
   2  13   2       13.21       13.03      2.37 o 
   3  13   2        9.26       15.22      1.71 o 
   4  13   2       75.18       93.79      2.73 o 
   5  13   2        0.01       -0.93      1.06 o 
  -4  14   2        1.15        1.31      1.32 o 
  -3  14   2       23.22       26.78      2.73 o 
  -2  14   2        0.84        0.34      1.42 o 
  -1  14   2        1.14       -2.02      2.02 o 
   0  14   2        0.00        1.43      1.40 o 
   1  14   2        1.22       -1.18      1.18 o 
   2  14   2        2.90        0.37      1.51 o 
   3  14   2       11.84       16.21      1.88 o 
 -14   1   3        2.27        1.56      1.61 o 
 -13   1   3       18.61       19.73      2.46 o 
 -12   1   3      383.93      367.66     10.90 o 
 -11   1   3      454.30      467.20      7.35 o 
 -10   1   3       33.29       34.45      1.81 o 
  -9   1   3      170.69      163.04      2.87 o 
  -8   1   3       20.74       18.28      0.68 o 
  -7   1   3      173.18      155.34      1.69 o 
  -6   1   3       61.80       49.75      0.77 o 
  -5   1   3       62.79       61.80      0.76 o 
  -4   1   3      860.65      849.79      5.69 o 
  -3   1   3      693.60      719.02      4.58 o 
  -2   1   3    42255.77    31729.84    246.93 o 
  -1   1   3    20872.23    18333.88    104.51 o 
   0   1   3     5929.32     5569.21     32.43 o 
   1   1   3     1774.59     1742.64     10.97 o 
   2   1   3      289.83      270.16      2.05 o 
   3   1   3       91.05       75.21      0.79 o 
   4   1   3       88.45       86.95      0.97 o 
   5   1   3        0.30        0.63      0.21 o 
   6   1   3      471.55      464.29      3.69 o 
   7   1   3       43.42       31.82      0.76 o 
   8   1   3     1803.32     1763.37     17.00 o 
   9   1   3      502.45      505.72      6.15 o 
  10   1   3       93.69       93.33      2.59 o 
  11   1   3        0.16        0.57      0.78 o 
  12   1   3        9.66       12.41      1.87 o 
  13   1   3        1.83        1.44      2.05 o 
 -14   2   3        0.10        2.64      1.68 o 
 -13   2   3       13.51       16.90      1.83 o 
 -12   2   3      174.01      185.66      4.44 o 
 -11   2   3       52.58       48.45      1.99 o 
 -10   2   3       18.26       15.53      1.21 o 
  -9   2   3       60.35       57.98      1.64 o 
  -8   2   3      107.41      124.50      1.91 o 
  -7   2   3       29.34       26.75      0.72 o 
  -6   2   3       28.88       27.50      0.67 o 
  -5   2   3      502.16      513.84      3.96 o 
  -4   2   3     1075.23      972.16      7.07 o 
  -3   2   3      417.03      450.68      3.09 o 
  -2   2   3      428.12      440.54      2.93 o 
  -1   2   3       41.94       42.49      0.50 o 
   0   2   3     5342.20     5021.94     28.88 o 
   1   2   3       59.82       71.87      0.69 o 
   2   2   3      950.25      912.34      5.91 o 
   3   2   3      165.82      171.42      1.42 o 
   4   2   3      317.62      374.79      2.92 o 
   5   2   3      384.84      402.67      3.38 o 
   6   2   3      208.05      211.26      2.27 o 
   7   2   3        6.99        6.18      0.50 o 
   8   2   3       81.17       83.03      1.73 o 
   9   2   3       72.63       72.89      1.70 o 
  10   2   3      124.03      128.50      2.53 o 
  11   2   3       11.42       12.95      1.28 o 
  12   2   3        1.95        2.59      1.37 o 
  13   2   3       30.24       41.21      3.09 o 
 -14   3   3        1.30        0.99      1.60 o 
 -13   3   3        2.78        0.83      1.05 o 
 -12   3   3      117.68      116.64      4.26 o 
 -11   3   3        0.41        0.59      1.23 o 
 -10   3   3        7.10        5.49      0.93 o 
  -9   3   3        3.81        3.36      0.68 o 
  -8   3   3       17.08       15.69      0.83 o 
  -7   3   3      476.20      470.70      5.39 o 
  -6   3   3       67.90       79.46      1.04 o 
  -5   3   3     1124.52     1145.30      9.11 o 
  -4   3   3       12.38        6.93      0.30 o 
  -3   3   3       24.61       24.38      0.40 o 
  -2   3   3      866.09      915.22      7.73 o 
  -1   3   3       18.43       10.05      0.44 o 
   0   3   3      274.93      283.67      2.06 o 
   1   3   3      875.61      902.60      5.55 o 
   2   3   3     1788.64     1881.72     11.83 o 
   3   3   3     1448.66     1566.35     10.10 o 
   4   3   3      442.38      488.17      3.70 o 
   5   3   3      927.38      956.05      7.26 o 
   6   3   3       86.02       84.11      1.28 o 
   7   3   3       70.69       89.91      1.63 o 
   8   3   3      187.06      183.54      3.23 o 
   9   3   3       24.99       26.52      1.11 o 
  10   3   3      159.65      154.34      3.15 o 
  11   3   3        6.62        5.66      1.07 o 
  12   3   3       11.57       17.89      3.60 o 
  13   3   3        3.01        5.08      1.82 o 
 -13   4   3       20.80       23.75      2.26 o 
 -12   4   3        0.66        2.21      1.01 o 
 -11   4   3        1.89        0.64      0.83 o 
 -10   4   3       46.31       50.25      1.67 o 
  -9   4   3        0.41       -0.44      0.55 o 
  -8   4   3       92.77       82.23      1.75 o 
  -7   4   3       10.28       12.67      0.74 o 
  -6   4   3       47.94       49.96      1.12 o 
  -5   4   3      281.90      298.53      3.34 o 
  -4   4   3       40.67       49.20      0.63 o 
  -3   4   3      834.26      865.75      6.24 o 
  -2   4   3       37.02       33.63      0.47 o 
  -1   4   3       78.67       73.09      0.81 o 
   0   4   3       76.17       74.75      0.78 o 
   1   4   3      492.31      468.32      3.37 o 
   2   4   3      151.93      150.42      1.28 o 
   3   4   3       87.13      102.42      1.08 o 
   4   4   3       54.42       49.86      0.76 o 
   5   4   3      234.29      236.06      2.42 o 
   6   4   3        6.53        5.91      0.50 o 
   7   4   3        0.94        0.78      0.42 o 
   8   4   3        0.32        1.04      0.52 o 
   9   4   3        0.57        0.21      0.76 o 
  10   4   3       20.77       15.84      1.22 o 
  11   4   3       32.55       35.90      1.90 o 
  12   4   3       25.07       27.91      2.19 o 
 -13   5   3       11.37       11.46      1.46 o 
 -12   5   3       38.04       32.49      1.71 o 
 -11   5   3       38.95       29.45      1.76 o 
 -10   5   3       19.52       22.84      1.55 o 
  -9   5   3        0.06        0.90      0.65 o 
  -8   5   3       24.27       24.65      1.00 o 
  -7   5   3      515.62      500.73      5.44 o 
  -6   5   3        0.16       -0.24      0.31 o 
  -5   5   3        1.53        1.46      0.31 o 
  -4   5   3        0.01        0.85      0.22 o 
  -3   5   3       80.36       66.95      0.78 o 
  -2   5   3     1216.71     1285.26      9.34 o 
  -1   5   3     1632.34     1824.29     12.49 o 
   0   5   3     1564.24     1626.84     10.77 o 
   1   5   3      407.92      469.38      3.43 o 
   2   5   3       84.76       78.76      0.91 o 
   3   5   3      466.20      485.87      3.64 o 
   4   5   3      139.45      155.16      1.83 o 
   5   5   3        1.74        3.97      0.43 o 
   6   5   3       42.36       35.26      0.96 o 
   7   5   3       52.41       51.45      1.30 o 
   8   5   3       11.73        8.78      1.02 o 
   9   5   3       19.19       19.69      1.28 o 
  10   5   3       24.78       21.57      1.39 o 
  11   5   3        9.64        8.81      1.27 o 
  12   5   3        0.48        1.36      1.03 o 
 -13   6   3        0.14       -0.02      1.03 o 
 -12   6   3        0.27        0.94      0.88 o 
 -11   6   3        4.46        2.22      0.97 o 
 -10   6   3       21.82       19.79      1.95 o 
  -9   6   3       60.49       54.27      2.11 o 
  -8   6   3       79.22       72.73      1.79 o 
  -7   6   3      297.03      286.63      3.61 o 
  -6   6   3        8.29       11.08      0.68 o 
  -5   6   3       61.73       66.50      1.20 o 
  -4   6   3       72.57       67.51      1.07 o 
  -3   6   3      108.21      120.99      1.40 o 
  -2   6   3      193.19      205.40      2.12 o 
  -1   6   3       21.95       31.36      0.58 o 
   0   6   3      243.09      273.36      2.20 o 
   1   6   3      488.04      469.61      3.45 o 
   2   6   3        4.62        5.26      0.44 o 
   3   6   3        4.94        4.62      0.28 o 
   4   6   3       13.38       14.97      0.62 o 
   5   6   3        0.01       -0.12      0.35 o 
   6   6   3        8.90        9.63      0.75 o 
   7   6   3        0.01       -0.55      0.55 o 
   8   6   3      108.57      100.71      2.31 o 
   9   6   3       26.71       23.48      1.39 o 
  10   6   3       27.71       22.10      1.66 o 
  11   6   3        0.96        2.19      1.06 o 
  12   6   3        0.70        0.08      1.09 o 
 -12   7   3       11.70       12.99      1.38 o 
 -11   7   3        0.55       -0.40      0.92 o 
 -10   7   3        5.94        6.62      1.18 o 
  -9   7   3        4.47        2.44      1.17 o 
  -8   7   3        0.14       -0.69      0.69 o 
  -7   7   3      869.16      864.07     17.51 o 
  -6   7   3      732.67      720.09      7.96 o 
  -5   7   3      230.45      218.38      2.84 o 
  -4   7   3        5.79        6.80      0.46 o 
  -3   7   3       80.59       80.57      1.26 o 
  -2   7   3       44.76       52.38      1.05 o 
  -1   7   3        0.58        3.64      0.39 o 
   0   7   3        0.83        0.32      0.24 o 
   1   7   3      185.23      178.82      1.92 o 
   2   7   3       38.16       40.67      0.81 o 
   3   7   3     1661.78     1613.81     11.68 o 
   4   7   3      172.11      159.93      2.12 o 
   5   7   3      339.06      310.13      4.15 o 
   6   7   3        3.36        2.52      0.75 o 
   7   7   3       91.21       85.09      3.19 o 
   8   7   3        0.33        0.57      0.71 o 
   9   7   3       79.87       73.67      4.65 o 
  10   7   3        3.35        1.29      0.95 o 
  11   7   3        2.02        0.51      1.04 o 
 -12   8   3        0.02       -0.90      0.95 o 
 -11   8   3       18.80       20.60      1.77 o 
 -10   8   3        6.44        4.30      1.12 o 
  -9   8   3        0.43       -0.81      0.81 o 
  -8   8   3        0.01       -0.72      0.72 o 
  -7   8   3       37.79       41.14      1.70 o 
  -6   8   3      407.57      381.17      5.63 o 
  -5   8   3      121.96      120.85      1.99 o 
  -4   8   3       29.52       23.95      0.79 o 
  -3   8   3      324.99      324.15      4.20 o 
  -2   8   3        3.67        4.84      0.43 o 
  -1   8   3      408.94      416.33      4.36 o 
   0   8   3       28.21       31.51      0.78 o 
   1   8   3       13.84       16.75      0.58 o 
   2   8   3        7.36        8.71      0.49 o 
   3   8   3      136.95      132.05      1.89 o 
   4   8   3      213.41      203.09      2.64 o 
   5   8   3       10.08        6.89      0.93 o 
   6   8   3        3.07        3.11      0.77 o 
   7   8   3       17.00       15.14      1.19 o 
   8   8   3       31.56       28.06      1.75 o 
   9   8   3       28.84       32.49      1.93 o 
  10   8   3        2.36        4.16      1.23 o 
  11   8   3        6.13        4.15      1.48 o 
 -11   9   3        0.82        0.36      1.10 o 
 -10   9   3        6.95        5.66      1.26 o 
  -9   9   3        1.00       -0.92      0.92 o 
  -8   9   3        1.89        1.89      1.00 o 
  -7   9   3      480.06      493.09      7.10 o 
  -6   9   3      636.28      626.16      8.39 o 
  -5   9   3       61.25       60.08      1.54 o 
  -4   9   3      149.35      150.90      2.40 o 
  -3   9   3        4.41        4.26      0.55 o 
  -2   9   3        0.05       -0.21      0.34 o 
  -1   9   3       40.64       43.04      1.17 o 
   0   9   3       23.93       21.61      0.75 o 
   1   9   3        3.63        3.76      0.46 o 
   2   9   3        1.96        1.11      0.70 o 
   3   9   3      983.56      997.73     11.07 o 
   4   9   3     1195.71     1227.42     13.18 o 
   5   9   3       47.53       48.64      1.83 o 
   6   9   3       24.97       20.95      1.33 o 
   7   9   3        0.54        0.05      0.77 o 
   8   9   3        4.78        4.61      1.12 o 
   9   9   3        7.33        8.47      2.41 o 
  10   9   3        8.27       10.08      1.87 o 
 -10  10   3        0.36        0.42      1.12 o 
  -9  10   3        3.38        1.19      1.11 o 
  -8  10   3       15.54       16.87      1.60 o 
  -7  10   3       14.31       14.37      1.29 o 
  -6  10   3       22.27       21.09      1.72 o 
  -5  10   3        0.29        0.35      0.67 o 
  -4  10   3        0.88        0.09      0.58 o 
  -3  10   3       27.08       23.62      1.98 o 
  -2  10   3        1.95        1.87      0.70 o 
  -1  10   3       16.67       16.00      1.13 o 
   0  10   3       11.34       10.28      0.78 o 
   1  10   3       19.72       20.99      1.39 o 
   2  10   3      166.36      160.41      4.13 o 
   3  10   3       50.34       46.75      1.92 o 
   4  10   3        5.41        5.94      0.81 o 
   5  10   3       41.26       45.33      1.75 o 
   6  10   3        2.29        1.42      1.32 o 
   7  10   3        2.25        1.31      1.00 o 
   8  10   3       15.98       23.40      1.84 o 
   9  10   3       10.71       17.24      2.09 o 
  -9  11   3        5.73        7.63      1.46 o 
  -8  11   3       39.50       35.73      2.10 o 
  -7  11   3       10.23        8.66      1.32 o 
  -6  11   3       15.34       12.66      1.26 o 
  -5  11   3        0.04        0.88      0.85 o 
  -4  11   3        5.44        2.16      0.74 o 
  -3  11   3       47.48       44.98      1.33 o 
  -2  11   3        2.62        6.05      0.98 o 
  -1  11   3        0.11        0.10      0.69 o 
   0  11   3       57.26       50.30      2.82 o 
   1  11   3        0.07        0.52      0.80 o 
   2  11   3       69.77       67.24      3.75 o 
   3  11   3       26.29       28.09      1.66 o 
   4  11   3       28.42       30.51      1.49 o 
   5  11   3       13.81       15.31      1.31 o 
   6  11   3        5.22        4.08      1.13 o 
   7  11   3        7.05       13.73      1.92 o 
   8  11   3        2.37        5.22      1.53 o 
  -8  12   3        9.10        8.91      1.45 o 
  -7  12   3        0.12       -0.09      1.20 o 
  -6  12   3        0.19       -0.15      0.94 o 
  -5  12   3        9.22        9.57      1.08 o 
  -4  12   3        2.23        1.10      0.75 o 
  -3  12   3        0.43        0.92      0.83 o 
  -2  12   3       23.40       24.49      1.86 o 
  -1  12   3        7.06        8.12      1.60 o 
   0  12   3       12.83       11.34      1.74 o 
   1  12   3        3.91        5.18      1.51 o 
   2  12   3        3.63        3.59      0.98 o 
   3  12   3        0.52        0.55      0.94 o 
   4  12   3        1.11        1.74      1.01 o 
   5  12   3        0.00        0.91      1.22 o 
   6  12   3        2.57        3.17      1.16 o 
   7  12   3       18.73       18.45      2.08 o 
  -6  13   3       11.83       16.84      1.70 o 
  -5  13   3        0.46        1.39      1.01 o 
  -4  13   3       19.20       20.11      1.62 o 
  -3  13   3        1.11        0.11      1.14 o 
  -2  13   3       12.24       19.58      2.21 o 
  -1  13   3        5.28        3.44      1.51 o 
   0  13   3        0.42       -0.65      1.25 o 
   1  13   3        0.61       -0.75      1.30 o 
   2  13   3        1.51        0.28      1.31 o 
   3  13   3       10.26       15.84      1.54 o 
   4  13   3        3.70        7.48      1.66 o 
   5  13   3        3.25        3.09      1.47 o 
  -3  14   3        0.76        1.40      1.60 o 
  -2  14   3        3.60        3.44      1.88 o 
  -1  14   3        0.47       -0.11      1.75 o 
   0  14   3        4.97        4.38      1.72 o 
   1  14   3        0.05       -0.14      1.39 o 
   2  14   3        0.99        1.76      2.20 o 
 -14   0   4       11.20       13.02      3.32 o 
 -13   0   4        1.48        3.93      2.27 o 
 -12   0   4        4.64       13.80      3.05 o 
 -11   0   4        8.38        5.87      2.34 o 
 -10   0   4      643.98      651.10     10.59 o 
  -9   0   4      286.19      272.90      6.06 o 
  -8   0   4      106.94      120.78      2.29 o 
  -7   0   4        0.25        2.72      0.45 o 
  -6   0   4       59.24       49.61      1.06 o 
  -5   0   4     1107.32     1127.18     10.16 o 
  -4   0   4      751.63      701.15      6.61 o 
  -3   0   4      560.48      498.41      4.72 o 
  -2   0   4    25814.72    22699.45    187.09 o 
  -1   0   4      166.91      176.55      1.64 o 
   0   0   4    11005.05    10225.41     80.83 o 
   1   0   4     1312.70     1341.93     12.12 o 
   2   0   4        7.43        5.71      0.33 o 
   3   0   4        1.22        0.44      0.28 o 
   4   0   4        2.25        4.81      0.38 o 
   5   0   4      593.25      625.77      6.33 o 
   6   0   4       29.84       41.96      1.18 o 
   7   0   4      308.84      318.45      4.25 o 
   8   0   4     6609.58     6550.52     71.56 o 
   9   0   4       35.64       35.84      2.27 o 
  10   0   4        1.90        0.10      1.27 o 
  11   0   4        0.73        1.24      1.10 o 
  12   0   4        6.10        6.85      2.31 o 
  13   0   4        0.93        0.85      2.07 o 
 -14   1   4        0.31       -0.42      1.57 o 
 -13   1   4        0.14       -0.34      1.42 o 
 -12   1   4      114.97      122.52      4.80 o 
 -11   1   4        6.12        6.30      1.61 o 
 -10   1   4       51.75       53.42      1.97 o 
  -9   1   4       17.79       14.28      0.75 o 
  -8   1   4        0.06        0.26      0.38 o 
  -7   1   4      843.24      861.88      6.80 o 
  -6   1   4       41.90       51.79      0.74 o 
  -5   1   4       15.53       16.38      0.46 o 
  -4   1   4       35.41       35.33      0.55 o 
  -3   1   4      103.54      119.73      0.96 o 
  -2   1   4    15833.52    14599.28     90.76 o 
  -1   1   4     7287.65     6963.61     37.54 o 
   0   1   4     8876.03     8256.01     48.38 o 
   1   1   4       71.70       72.08      0.74 o 
   2   1   4      214.39      203.29      1.65 o 
   3   1   4      747.24      734.32      4.91 o 
   4   1   4      104.18      112.50      1.14 o 
   5   1   4      851.27      811.77      5.79 o 
   6   1   4       49.86       47.05      0.86 o 
   7   1   4        5.75        4.30      0.44 o 
   8   1   4        0.83        0.25      1.21 o 
   9   1   4      362.51      354.89      5.12 o 
  10   1   4       64.94       59.56      3.33 o 
  11   1   4        5.84        7.63      1.28 o 
  12   1   4        4.22        5.85      1.80 o 
  13   1   4        0.09       -1.29      1.70 o 
 -14   2   4        1.25        1.88      1.67 o 
 -13   2   4        0.31        1.38      1.82 o 
 -12   2   4      106.59      111.29      3.10 o 
 -11   2   4       77.61       93.31      2.70 o 
 -10   2   4        0.05       -0.37      0.68 o 
  -9   2   4        1.85        1.51      0.57 o 
  -8   2   4        0.98        0.53      0.44 o 
  -7   2   4      221.85      248.29      2.74 o 
  -6   2   4        0.06        1.33      0.22 o 
  -5   2   4      624.77      647.85      4.61 o 
  -4   2   4      767.99      807.98      5.39 o 
  -3   2   4      216.58      219.15      1.67 o 
  -2   2   4     3683.71     3620.33     21.86 o 
  -1   2   4       50.92       46.36      0.54 o 
   0   2   4     1869.57     1848.41     11.09 o 
   1   2   4     1371.23     1326.51      7.71 o 
   2   2   4       43.49       44.05      0.56 o 
   3   2   4     3255.81     3611.73     22.58 o 
   4   2   4       49.33       54.91      0.80 o 
   5   2   4       60.67       54.70      0.85 o 
   6   2   4      405.89      409.21      3.53 o 
   7   2   4       20.33       16.22      0.69 o 
   8   2   4      226.41      229.99      3.23 o 
   9   2   4      124.97      128.25      2.31 o 
  10   2   4      108.69      119.57      2.70 o 
  11   2   4        0.02        0.92      0.94 o 
  12   2   4       10.43        8.74      1.87 o 
 -14   3   4       15.86       14.05      2.05 o 
 -13   3   4        3.39        3.55      1.17 o 
 -12   3   4       29.59       26.97      1.73 o 
 -11   3   4        2.03       -0.55      0.75 o 
 -10   3   4        8.01        6.47      0.96 o 
  -9   3   4        3.59        3.66      0.62 o 
  -8   3   4        3.69        3.09      0.54 o 
  -7   3   4       86.75       95.27      1.87 o 
  -6   3   4       10.89       15.95      0.61 o 
  -5   3   4      153.69      177.80      1.70 o 
  -4   3   4      848.99      918.81      6.54 o 
  -3   3   4      473.35      522.36      3.84 o 
  -2   3   4       26.37       29.35      0.48 o 
  -1   3   4        2.20        3.47      0.16 o 
   0   3   4        0.20        1.08      0.16 o 
   1   3   4     1278.74     1356.19      8.42 o 
   2   3   4      100.49      124.92      1.11 o 
   3   3   4      511.90      606.56      4.29 o 
   4   3   4        3.79        4.66      0.29 o 
   5   3   4       17.82       25.37      0.61 o 
   6   3   4       14.35       13.49      0.56 o 
   7   3   4       26.82       25.60      0.91 o 
   8   3   4        1.56        0.28      0.50 o 
   9   3   4       42.22       42.94      1.46 o 
  10   3   4        0.32        0.95      0.74 o 
  11   3   4       50.38       66.34      3.49 o 
  12   3   4        2.62        0.92      1.40 o 
 -13   4   4        3.86        3.06      1.27 o 
 -12   4   4       11.13       10.20      1.34 o 
 -11   4   4        9.38        8.38      1.37 o 
 -10   4   4        9.12        8.53      0.91 o 
  -9   4   4        3.54        2.22      0.61 o 
  -8   4   4       12.28       10.96      0.79 o 
  -7   4   4        0.02        0.67      0.40 o 
  -6   4   4      479.54      463.77      4.94 o 
  -5   4   4        7.96        9.77      0.44 o 
  -4   4   4       47.66       52.28      0.87 o 
  -3   4   4       13.45       13.62      0.39 o 
  -2   4   4        7.14        9.56      0.31 o 
  -1   4   4       58.81       62.75      0.73 o 
   0   4   4      336.27      360.91      2.78 o 
   1   4   4       45.44       44.38      0.52 o 
   2   4   4      359.24      386.13      2.60 o 
   3   4   4      272.80      289.77      2.31 o 
   4   4   4      861.62      881.44      6.76 o 
   5   4   4       33.54       30.93      0.77 o 
   6   4   4       19.03       27.71      0.91 o 
   7   4   4       71.11       65.01      1.95 o 
   8   4   4      142.13      129.55      2.73 o 
   9   4   4       15.49       19.18      1.93 o 
  10   4   4       35.38       35.65      1.85 o 
  11   4   4       36.53       44.51      2.11 o 
  12   4   4       55.62       64.82      5.32 o 
 -13   5   4        1.65        3.11      1.16 o 
 -12   5   4       10.96       11.00      1.40 o 
 -11   5   4        0.48       -0.34      0.86 o 
 -10   5   4        0.89        0.60      0.99 o 
  -9   5   4       16.15       12.49      0.93 o 
  -8   5   4       40.97       42.41      1.34 o 
  -7   5   4      141.21      130.07      2.64 o 
  -6   5   4      102.20      100.77      1.81 o 
  -5   5   4       48.42       53.86      1.12 o 
  -4   5   4        2.17        8.00      0.39 o 
  -3   5   4        6.80        9.47      0.30 o 
  -2   5   4      497.85      530.23      3.70 o 
  -1   5   4        3.22        1.97      0.22 o 
   0   5   4      913.98     1033.43      6.79 o 
   1   5   4       29.49       33.27      0.53 o 
   2   5   4      609.93      628.01      4.50 o 
   3   5   4       27.45       32.83      0.61 o 
   4   5   4       53.25       44.32      0.85 o 
   5   5   4       33.87       29.85      0.98 o 
   6   5   4      203.39      162.94      2.36 o 
   7   5   4       11.81        9.49      0.76 o 
   8   5   4       60.19       52.96      2.01 o 
   9   5   4        0.18       -0.41      0.77 o 
  10   5   4       32.90       27.70      1.74 o 
  11   5   4        1.73        0.61      0.99 o 
  12   5   4        0.54        1.88      1.16 o 
 -13   6   4        8.09        9.31      1.49 o 
 -12   6   4        0.66        0.68      1.28 o 
 -11   6   4        0.07       -0.60      0.85 o 
 -10   6   4       78.08       72.55      2.50 o 
  -9   6   4        3.58        1.41      0.77 o 
  -8   6   4        0.22       -0.39      0.72 o 
  -7   6   4      359.18      354.28      4.23 o 
  -6   6   4       34.63       36.50      1.04 o 
  -5   6   4        0.00        0.42      0.34 o 
  -4   6   4      340.28      322.67      3.23 o 
  -3   6   4      271.88      299.98      2.92 o 
  -2   6   4      162.86      155.50      2.26 o 
  -1   6   4        3.20        5.49      0.31 o 
   0   6   4      394.23      384.41      3.05 o 
   1   6   4        9.43        7.53      0.39 o 
   2   6   4        0.03        0.19      0.21 o 
   3   6   4      628.63      578.96      4.40 o 
   4   6   4       97.58       88.95      1.45 o 
   5   6   4      147.40      145.56      2.16 o 
   6   6   4      187.39      182.44      2.75 o 
   7   6   4       17.60        9.12      0.97 o 
   8   6   4      109.80       93.76      2.73 o 
   9   6   4        5.14        1.93      1.00 o 
  10   6   4       23.81       26.71      1.80 o 
  11   6   4        2.39        0.10      0.99 o 
 -12   7   4       11.28       10.86      1.68 o 
 -11   7   4        0.19       -0.03      0.95 o 
 -10   7   4        0.16       -0.82      0.84 o 
  -9   7   4        7.26        5.48      1.05 o 
  -8   7   4       36.93       32.52      1.53 o 
  -7   7   4      438.03      444.57      7.11 o 
  -6   7   4       15.51       12.75      0.76 o 
  -5   7   4      477.09      483.18      5.22 o 
  -4   7   4      170.29      163.57      1.99 o 
  -3   7   4        0.12       -0.03      0.38 o 
  -2   7   4      418.50      433.81      4.46 o 
  -1   7   4        2.77        3.34      0.36 o 
   0   7   4      561.98      563.75      4.56 o 
   1   7   4       28.96       25.59      0.67 o 
   2   7   4       78.17       73.10      1.15 o 
   3   7   4      179.52      177.76      1.89 o 
   4   7   4      344.67      353.45      3.81 o 
   5   7   4      398.91      390.75      4.93 o 
   6   7   4        2.74        2.50      0.70 o 
   7   7   4       10.89       11.92      1.21 o 
   8   7   4        0.37        0.30      0.81 o 
   9   7   4        1.90        1.75      1.18 o 
  10   7   4       50.86       60.52      2.53 o 
  11   7   4        2.42        1.14      1.10 o 
 -12   8   4       11.99       10.40      1.54 o 
 -11   8   4        0.76       -0.64      1.06 o 
 -10   8   4       13.98       14.11      1.75 o 
  -9   8   4       18.87       21.94      1.47 o 
  -8   8   4       42.02       46.77      1.84 o 
  -7   8   4       89.62       95.61      2.46 o 
  -6   8   4      317.87      320.40      4.49 o 
  -5   8   4      265.62      263.73      3.33 o 
  -4   8   4       78.81       74.02      1.33 o 
  -3   8   4        9.30        9.76      0.63 o 
  -2   8   4        0.45        1.06      0.42 o 
  -1   8   4        4.78        5.63      0.47 o 
   0   8   4      122.72      115.64      1.52 o 
   1   8   4      125.46      123.37      1.59 o 
   2   8   4      352.78      362.67      3.45 o 
   3   8   4     2671.73     2630.11     19.97 o 
   4   8   4      232.29      219.13      3.34 o 
   5   8   4        2.94        3.72      0.82 o 
   6   8   4        9.97       11.05      2.05 o 
   7   8   4        7.82        9.28      1.19 o 
   8   8   4        0.17        1.05      0.91 o 
   9   8   4        0.18       -0.54      0.88 o 
  10   8   4        0.88        0.89      1.03 o 
 -11   9   4        0.05        1.14      1.12 o 
 -10   9   4        0.32        0.69      1.05 o 
  -9   9   4        0.07        0.01      1.11 o 
  -8   9   4        1.40        1.47      0.91 o 
  -7   9   4      163.42      176.36      3.57 o 
  -6   9   4       10.79       11.48      0.99 o 
  -5   9   4       19.99       22.28      1.02 o 
  -4   9   4       25.02       27.86      1.00 o 
  -3   9   4       79.71       64.73      1.63 o 
  -2   9   4       82.78       67.24      1.63 o 
  -1   9   4        3.45        4.06      0.48 o 
   0   9   4       45.44       55.17      1.13 o 
   1   9   4        3.18        3.53      0.51 o 
   2   9   4       38.01       38.35      1.82 o 
   3   9   4       99.25       94.16      2.13 o 
   4   9   4      220.89      234.09      3.97 o 
   5   9   4       47.24       43.30      1.93 o 
   6   9   4        7.79        4.64      1.06 o 
   7   9   4        0.23        0.18      0.86 o 
   8   9   4        1.14        0.63      0.95 o 
   9   9   4        0.61        0.29      1.01 o 
 -10  10   4        0.19       -0.31      1.12 o 
  -9  10   4       20.43       23.99      1.83 o 
  -8  10   4       43.74       41.19      1.91 o 
  -7  10   4        9.12       11.03      1.20 o 
  -6  10   4       41.03       48.51      1.89 o 
  -5  10   4        6.48        8.25      0.87 o 
  -4  10   4       15.52       15.48      0.87 o 
  -3  10   4        2.90        1.87      0.73 o 
  -2  10   4       97.79       84.48      2.78 o 
  -1  10   4        4.72        2.63      0.86 o 
   0  10   4        0.00       -0.46      0.46 o 
   1  10   4      129.17      133.27      3.77 o 
   2  10   4      186.30      184.14      3.79 o 
   3  10   4        8.29        8.76      0.88 o 
   4  10   4        5.74        5.43      1.05 o 
   5  10   4       34.31       34.47      1.84 o 
   6  10   4       11.32       11.66      1.37 o 
   7  10   4        5.33        5.19      1.40 o 
   8  10   4       52.37       71.03      2.76 o 
   9  10   4        1.28        2.06      1.34 o 
  -9  11   4       25.44       28.81      2.09 o 
  -8  11   4        6.61        5.70      1.26 o 
  -7  11   4        2.24        1.29      0.89 o 
  -6  11   4       13.62        9.82      1.22 o 
  -5  11   4       24.17       19.29      1.23 o 
  -4  11   4        4.32        4.15      0.65 o 
  -3  11   4        2.54        2.43      0.79 o 
  -2  11   4        4.62        2.71      0.78 o 
  -1  11   4        0.07       -0.08      0.60 o 
   0  11   4        0.44       -0.21      1.08 o 
   1  11   4       74.44       73.88      2.34 o 
   2  11   4        1.61        1.25      1.08 o 
   3  11   4        3.70        4.21      0.98 o 
   4  11   4        0.37       -0.25      0.95 o 
   5  11   4       19.11       17.31      1.51 o 
   6  11   4       16.29       18.78      1.66 o 
   7  11   4        0.48       -0.37      1.03 o 
   8  11   4        9.69       12.29      1.85 o 
  -8  12   4        0.89        1.04      1.16 o 
  -7  12   4        4.60        4.51      1.24 o 
  -6  12   4        4.06        2.87      0.97 o 
  -5  12   4        0.10        0.45      0.76 o 
  -4  12   4        0.04       -0.69      0.69 o 
  -3  12   4        0.37        0.61      0.86 o 
  -2  12   4        2.79        2.75      0.93 o 
  -1  12   4       12.93       18.56      2.04 o 
   0  12   4       31.21       29.23      2.41 o 
   1  12   4        9.72       10.28      1.74 o 
   2  12   4        2.54        2.36      1.17 o 
   3  12   4        2.64        4.67      1.33 o 
   4  12   4       40.41       46.82      3.11 o 
   5  12   4       27.85       36.20      2.44 o 
   6  12   4       27.40       33.11      2.10 o 
  -6  13   4        5.74        4.20      1.26 o 
  -5  13   4       21.94       31.40      2.05 o 
  -4  13   4        0.95        0.14      0.87 o 
  -3  13   4       47.51       61.11      5.04 o 
  -2  13   4       20.87       22.57      2.35 o 
  -1  13   4        2.94        0.28      1.33 o 
   0  13   4        0.23        0.21      1.54 o 
   1  13   4        0.25       -1.49      1.49 o 
   2  13   4        2.42        1.80      1.90 o 
   3  13   4       11.50       14.52      2.68 o 
   4  13   4        2.11        1.85      1.42 o 
  -3  14   4        0.57       -0.71      1.44 o 
  -2  14   4        3.33       10.25      1.99 o 
  -1  14   4        0.84        0.43      1.44 o 
   0  14   4        0.67        1.73      2.04 o 
   1  14   4        2.07        4.17      2.65 o 
 -14   1   5        0.89       -1.47      1.47 o 
 -13   1   5       20.21       18.15      2.41 o 
 -12   1   5        0.59        2.73      2.78 o 
 -11   1   5       38.35       39.77      2.12 o 
 -10   1   5       88.93       95.70      2.56 o 
  -9   1   5        0.15       -0.28      0.48 o 
  -8   1   5      910.04      947.99      8.89 o 
  -7   1   5       29.29       27.58      0.64 o 
  -6   1   5       35.45       42.32      0.65 o 
  -5   1   5       75.98       89.25      0.93 o 
  -4   1   5      848.59      872.13      5.32 o 
  -3   1   5      211.72      181.39      1.28 o 
  -2   1   5      120.40      118.39      0.91 o 
  -1   1   5     1520.88     1620.98      9.59 o 
   0   1   5       43.97       49.34      0.55 o 
   1   1   5        8.60        5.79      0.27 o 
   2   1   5     2350.66     2454.39     15.86 o 
   3   1   5      170.65      175.02      1.52 o 
   4   1   5       34.37       21.99      0.48 o 
   5   1   5       51.74       60.44      0.97 o 
   6   1   5       44.19       40.19      0.84 o 
   7   1   5      136.18      126.30      2.10 o 
   8   1   5       33.00       37.88      1.24 o 
   9   1   5       48.11       47.27      1.70 o 
  10   1   5       48.81       54.86      2.99 o 
  11   1   5        2.20        2.96      1.31 o 
  12   1   5        8.49        7.28      1.76 o 
 -14   2   5       14.11       11.53      2.71 o 
 -13   2   5        5.26        5.61      1.90 o 
 -12   2   5       17.01       18.93      1.50 o 
 -11   2   5       13.33       15.21      1.53 o 
 -10   2   5        6.41        6.72      1.05 o 
  -9   2   5       21.46       21.44      1.03 o 
  -8   2   5      217.54      228.23      2.93 o 
  -7   2   5      473.52      493.38      4.54 o 
  -6   2   5       32.78       38.85      0.65 o 
  -5   2   5       85.25       85.45      0.90 o 
  -4   2   5        0.00        0.93      0.23 o 
  -3   2   5      226.29      231.24      1.60 o 
  -2   2   5      131.09      119.28      0.94 o 
  -1   2   5       48.42       39.47      0.45 o 
   0   2   5      938.27      902.07      5.49 o 
   1   2   5       66.81       62.63      0.65 o 
   2   2   5     4492.66     4683.44     29.47 o 
   3   2   5     1516.94     1690.75     11.49 o 
   4   2   5        0.49        1.00      0.23 o 
   5   2   5        7.97        9.03      0.45 o 
   6   2   5      418.14      395.89      3.83 o 
   7   2   5      182.55      171.11      2.39 o 
   8   2   5       21.11       19.65      1.06 o 
   9   2   5        6.43        5.52      0.83 o 
  10   2   5        0.01       -0.13      0.70 o 
  11   2   5        1.71        3.94      1.28 o 
  12   2   5      112.95      127.16      7.12 o 
 -14   3   5       16.18       17.06      4.36 o 
 -13   3   5       46.49       37.31      2.06 o 
 -12   3   5       40.88       39.83      1.97 o 
 -11   3   5       17.75       19.54      1.47 o 
 -10   3   5        0.43        0.20      0.63 o 
  -9   3   5       71.95       69.60      1.77 o 
  -8   3   5       12.07       15.82      0.86 o 
  -7   3   5        3.52        4.11      0.45 o 
  -6   3   5        4.37        3.24      0.35 o 
  -5   3   5      138.61      142.45      1.29 o 
  -4   3   5     1998.85     1960.36     12.65 o 
  -3   3   5       91.15       85.26      0.83 o 
  -2   3   5      119.17      131.63      1.04 o 
  -1   3   5      308.12      326.91      2.20 o 
   0   3   5      170.92      166.07      1.33 o 
   1   3   5     1454.98     1546.09      9.61 o 
   2   3   5       30.39       34.09      0.54 o 
   3   3   5       12.01       11.77      0.37 o 
   4   3   5      158.65      188.10      1.87 o 
   5   3   5        0.89        2.10      0.42 o 
   6   3   5      108.38      118.52      1.73 o 
   7   3   5      291.09      290.75      3.84 o 
   8   3   5        1.73        1.90      0.63 o 
   9   3   5        0.25       -0.03      0.88 o 
  10   3   5        0.31        0.25      0.72 o 
  11   3   5        0.53       -0.35      1.63 o 
  12   3   5        6.33        5.33      2.41 o 
 -13   4   5       37.46       37.31      2.12 o 
 -12   4   5        0.55        0.27      0.91 o 
 -11   4   5        4.69        4.75      0.90 o 
 -10   4   5        0.05       -0.59      0.59 o 
  -9   4   5        7.43        8.22      0.78 o 
  -8   4   5      196.33      203.87      3.05 o 
  -7   4   5      158.51      154.77      2.28 o 
  -6   4   5      134.45      128.63      2.24 o 
  -5   4   5      138.16      135.55      1.60 o 
  -4   4   5       23.38       24.70      0.49 o 
  -3   4   5     1901.93     2008.02     12.76 o 
  -2   4   5      399.43      404.37      2.83 o 
  -1   4   5        4.23        2.98      0.20 o 
   0   4   5      677.30      651.84      4.35 o 
   1   4   5      821.87      840.86      5.41 o 
   2   4   5      679.30      736.17      4.83 o 
   3   4   5      315.52      385.71      2.97 o 
   4   4   5      105.30      123.12      1.47 o 
   5   4   5      275.05      280.11      2.93 o 
   6   4   5      120.98      110.16      1.88 o 
   7   4   5      121.65       93.37      1.91 o 
   8   4   5       19.86       19.61      1.20 o 
   9   4   5        0.61        1.22      0.73 o 
  10   4   5        0.03        0.53      0.85 o 
  11   4   5       64.54       72.42      2.70 o 
  12   4   5       22.76       33.53      5.26 o 
 -13   5   5        0.03        0.21      1.05 o 
 -12   5   5        4.11        4.47      1.16 o 
 -11   5   5        0.10       -0.05      0.73 o 
 -10   5   5       35.56       35.34      1.61 o 
  -9   5   5      143.89      140.67      2.75 o 
  -8   5   5       31.75       35.94      1.26 o 
  -7   5   5       21.15       20.99      0.87 o 
  -6   5   5        5.84        5.21      0.52 o 
  -5   5   5        5.63        8.13      0.45 o 
  -4   5   5       44.96       52.26      0.82 o 
  -3   5   5        5.13        5.47      0.28 o 
  -2   5   5      125.95      153.89      1.51 o 
  -1   5   5        1.88        3.12      0.26 o 
   0   5   5      202.00      211.04      1.86 o 
   1   5   5      702.13      699.98      4.67 o 
   2   5   5      321.79      331.48      2.53 o 
   3   5   5       80.12       78.96      1.05 o 
   4   5   5       26.91       23.66      0.67 o 
   5   5   5        8.14        8.06      0.61 o 
   6   5   5       21.11       23.33      0.98 o 
   7   5   5       16.86       13.38      1.02 o 
   8   5   5        9.83       12.77      1.06 o 
   9   5   5        9.48        7.57      1.15 o 
  10   5   5        2.14        3.46      1.08 o 
  11   5   5        0.02       -0.84      1.03 o 
 -13   6   5        0.02        0.66      1.10 o 
 -12   6   5       11.30        9.97      1.44 o 
 -11   6   5        0.71       -0.85      0.89 o 
 -10   6   5        0.08       -0.54      0.73 o 
  -9   6   5      109.94      102.63      2.57 o 
  -8   6   5       25.47       19.74      1.35 o 
  -7   6   5       28.03       25.69      0.99 o 
  -6   6   5       49.38       53.63      1.25 o 
  -5   6   5        5.97        4.77      0.44 o 
  -4   6   5        3.70        4.53      0.38 o 
  -3   6   5      146.14      163.18      1.86 o 
  -2   6   5      404.44      449.30      3.97 o 
  -1   6   5        2.08        1.12      0.26 o 
   0   6   5      224.44      234.54      2.23 o 
   1   6   5       11.57       10.82      0.44 o 
   2   6   5       39.57       43.29      0.75 o 
   3   6   5      663.89      663.06      5.64 o 
   4   6   5        0.30        0.31      0.40 o 
   5   6   5       98.61      107.64      2.01 o 
   6   6   5        0.86        2.53      0.70 o 
   7   6   5      247.68      206.04      4.22 o 
   8   6   5      109.22       86.39      2.65 o 
   9   6   5        1.59        1.47      0.92 o 
  10   6   5       10.65       11.80      1.43 o 
  11   6   5        0.07       -0.69      0.95 o 
 -12   7   5        3.15        3.28      1.17 o 
 -11   7   5        2.03        1.61      1.06 o 
 -10   7   5        4.29        5.37      1.02 o 
  -9   7   5       31.03       33.76      1.64 o 
  -8   7   5        3.14        4.53      0.94 o 
  -7   7   5       28.74       32.04      1.31 o 
  -6   7   5      141.85      124.11      2.75 o 
  -5   7   5        1.53        0.90      0.39 o 
  -4   7   5      228.27      224.97      2.65 o 
  -3   7   5      754.74      746.56      7.30 o 
  -2   7   5       77.76       84.62      1.48 o 
  -1   7   5        0.16        0.24      0.28 o 
   0   7   5        4.82        7.79      0.42 o 
   1   7   5      177.33      171.15      1.94 o 
   2   7   5        8.12        9.23      0.42 o 
   3   7   5       27.43       27.72      0.77 o 
   4   7   5      133.62      132.56      2.25 o 
   5   7   5       39.96       38.60      1.36 o 
   6   7   5       92.03       88.68      2.36 o 
   7   7   5      155.87      156.16      3.65 o 
   8   7   5       40.35       34.75      1.86 o 
   9   7   5        4.51        6.03      1.19 o 
  10   7   5        1.40        1.56      1.07 o 
 -12   8   5       10.13       14.98      1.75 o 
 -11   8   5        2.27        0.66      1.04 o 
 -10   8   5        6.07        4.73      1.05 o 
  -9   8   5       39.56       35.71      1.76 o 
  -8   8   5       14.68       16.96      1.57 o 
  -7   8   5       23.72       20.13      1.15 o 
  -6   8   5      193.96      194.75      3.20 o 
  -5   8   5        1.42        1.52      0.57 o 
  -4   8   5       86.31       92.00      1.51 o 
  -3   8   5      110.39      117.77      1.99 o 
  -2   8   5       13.05       13.98      0.69 o 
  -1   8   5        7.65        5.63      0.48 o 
   0   8   5        9.49        9.05      0.55 o 
   1   8   5      390.00      372.22      3.53 o 
   2   8   5       46.21       43.72      1.11 o 
   3   8   5       15.66       19.75      0.86 o 
   4   8   5       19.31       14.43      1.03 o 
   5   8   5        0.79        0.53      0.93 o 
   6   8   5        2.38        2.83      0.90 o 
   7   8   5        0.45       -0.43      0.81 o 
   8   8   5        2.37        2.45      1.48 o 
   9   8   5        1.65        0.07      0.99 o 
  10   8   5        3.53        5.11      1.92 o 
 -11   9   5        4.82        5.13      1.37 o 
 -10   9   5        0.54        0.42      0.92 o 
  -9   9   5        0.32        0.78      0.91 o 
  -8   9   5        0.31        1.94      0.88 o 
  -7   9   5       13.47       15.57      1.09 o 
  -6   9   5        0.42        0.46      0.63 o 
  -5   9   5      134.08      142.41      2.50 o 
  -4   9   5        6.14        3.99      0.55 o 
  -3   9   5      105.26       93.87      1.93 o 
  -2   9   5       39.82       32.93      1.18 o 
  -1   9   5       22.37       19.06      0.80 o 
   0   9   5       29.61       23.65      0.94 o 
   1   9   5       19.85       18.42      0.89 o 
   2   9   5      141.42      145.25      2.85 o 
   3   9   5       33.63       31.02      1.60 o 
   4   9   5        9.06        9.57      1.16 o 
   5   9   5       19.52       16.49      1.39 o 
   6   9   5        0.63        0.18      0.85 o 
   7   9   5        2.80        1.45      0.98 o 
   8   9   5        0.19       -0.12      0.94 o 
   9   9   5        0.01       -0.81      1.03 o 
 -10  10   5       16.00       18.99      1.85 o 
  -9  10   5        0.10        0.65      0.95 o 
  -8  10   5        0.23       -0.28      0.89 o 
  -7  10   5       43.78       46.10      1.92 o 
  -6  10   5        3.45        2.08      0.86 o 
  -5  10   5       29.34       32.18      1.26 o 
  -4  10   5        8.54        6.77      0.65 o 
  -3  10   5      249.76      235.45      5.48 o 
  -2  10   5      182.85      173.21      2.94 o 
  -1  10   5       26.66       21.27      1.21 o 
   0  10   5       43.07       39.60      1.70 o 
   1  10   5      141.71      145.54      2.86 o 
   2  10   5        0.41        0.62      0.97 o 
   3  10   5       48.26       57.47      3.91 o 
   4  10   5       31.32       31.04      1.73 o 
   5  10   5       37.15       36.04      1.88 o 
   6  10   5        0.11        0.42      0.88 o 
   7  10   5      106.12      127.75      3.62 o 
   8  10   5       43.19       48.46      2.42 o 
  -9  11   5        9.46        9.12      1.53 o 
  -8  11   5       24.05       29.80      1.81 o 
  -7  11   5       39.75       42.22      1.96 o 
  -6  11   5       10.67        8.17      1.14 o 
  -5  11   5        9.03       10.21      1.03 o 
  -4  11   5       21.41       23.93      1.07 o 
  -3  11   5        0.83       -0.68      0.68 o 
  -2  11   5        0.20        0.05      0.65 o 
  -1  11   5       15.88       15.38      1.11 o 
   0  11   5       22.55       24.14      4.66 o 
   1  11   5        6.98        7.69      1.27 o 
   2  11   5       11.95       12.68      1.50 o 
   3  11   5        4.16        6.20      1.34 o 
   4  11   5        4.59        6.70      1.43 o 
   5  11   5        7.37        8.48      1.25 o 
   6  11   5        5.43        4.96      2.10 o 
   7  11   5        4.56        4.04      1.48 o 
  -7  12   5        1.57        1.77      1.03 o 
  -6  12   5        4.16        3.62      1.05 o 
  -5  12   5        6.83        5.03      0.95 o 
  -4  12   5       16.78       16.75      1.39 o 
  -3  12   5       29.28       21.85      1.40 o 
  -2  12   5       53.32       48.48      2.14 o 
  -1  12   5       27.73       26.65      2.41 o 
   0  12   5        0.24        0.27      1.63 o 
   1  12   5       29.89       23.84      3.29 o 
   2  12   5       24.75       35.03      2.21 o 
   3  12   5        4.48        4.94      1.39 o 
   4  12   5        0.55        0.00      1.24 o 
   5  12   5       18.56       23.07      2.15 o 
   6  12   5       37.15       39.93      3.26 o 
  -6  13   5        2.93        1.46      2.24 o 
  -5  13   5        6.26        7.50      1.12 o 
  -4  13   5        5.07        4.38      1.05 o 
  -3  13   5        5.48        5.04      1.16 o 
  -2  13   5        5.98        6.24      2.34 o 
  -1  13   5        7.50        4.54      2.31 o 
   0  13   5        3.58        4.75      2.17 o 
   1  13   5        1.26        0.24      1.90 o 
   2  13   5        1.52        0.44      1.97 o 
   3  13   5        6.55        8.79      2.66 o 
   4  13   5        2.17        1.61      1.45 o 
  -1  14   5        0.04       -1.46      1.97 o 
 -14   0   6        5.44        3.93      2.82 o 
 -13   0   6       58.29       49.25      4.75 o 
 -12   0   6        1.68        1.22      2.24 o 
 -11   0   6      113.31       95.17      5.66 o 
 -10   0   6       49.15       46.10      2.69 o 
  -9   0   6      288.48      262.08      5.15 o 
  -8   0   6        0.64        3.02      0.53 o 
  -7   0   6      190.44      194.26      2.68 o 
  -6   0   6      145.96      132.48      1.81 o 
  -5   0   6        1.20        0.00      0.33 o 
  -4   0   6      309.61      324.83      3.20 o 
  -3   0   6     7035.24     7290.72     53.73 o 
  -2   0   6       82.21       88.07      1.17 o 
  -1   0   6      182.02      187.90      1.83 o 
   0   0   6      105.47      115.05      1.49 o 
   1   0   6      117.22      148.03      1.82 o 
   2   0   6      689.88      754.17      7.10 o 
   3   0   6       58.05       67.94      1.17 o 
   4   0   6      299.94      282.77      4.41 o 
   5   0   6      109.82       78.43      1.59 o 
   6   0   6      129.10      120.27      2.17 o 
   7   0   6     1967.85     1896.00     24.60 o 
   8   0   6        5.91        7.09      1.06 o 
   9   0   6       11.70       12.14      2.44 o 
  10   0   6       11.65       16.82      2.78 o 
  11   0   6        0.00        0.51      1.83 o 
  12   0   6        6.62       13.33      3.09 o 
 -14   1   6        0.37       -1.55      1.55 o 
 -13   1   6       13.95       17.31      3.09 o 
 -12   1   6        7.07        7.25      1.80 o 
 -11   1   6       24.68       25.43      1.93 o 
 -10   1   6       40.67       51.15      1.91 o 
  -9   1   6       27.74       27.24      1.11 o 
  -8   1   6        8.82       13.21      0.61 o 
  -7   1   6        3.92        6.86      0.38 o 
  -6   1   6       17.37       14.91      0.42 o 
  -5   1   6       14.15       14.03      0.38 o 
  -4   1   6       40.65       50.44      0.64 o 
  -3   1   6      660.94      609.66      3.50 o 
  -2   1   6     1099.45     1111.41      6.18 o 
  -1   1   6     1592.30     1618.95      9.26 o 
   0   1   6      172.52      160.34      1.24 o 
   1   1   6      239.65      239.42      2.02 o 
   2   1   6        7.78       13.12      0.38 o 
   3   1   6      722.00      729.51      5.42 o 
   4   1   6        1.47        1.47      0.27 o 
   5   1   6        6.39        6.76      0.42 o 
   6   1   6      627.23      617.50      5.62 o 
   7   1   6        6.71        3.63      0.96 o 
   8   1   6      177.97      166.53      2.91 o 
   9   1   6        0.86        1.13      0.81 o 
  10   1   6       21.11       21.09      2.18 o 
  11   1   6        0.73       -0.95      0.95 o 
  12   1   6       42.25       43.89      7.28 o 
 -14   2   6       37.06       32.50      3.16 o 
 -13   2   6       82.50       97.80      4.57 o 
 -12   2   6        0.61        1.70      0.97 o 
 -11   2   6        0.26        1.02      0.83 o 
 -10   2   6        0.27        0.03      0.65 o 
  -9   2   6       17.03       14.71      0.94 o 
  -8   2   6       17.07       15.51      0.71 o 
  -7   2   6      377.77      373.17      3.77 o 
  -6   2   6       53.09       61.28      1.11 o 
  -5   2   6        4.52        5.40      0.27 o 
  -4   2   6     3492.46     3619.71     21.39 o 
  -3   2   6     1160.94     1203.55      7.15 o 
  -2   2   6        3.88        5.29      0.22 o 
  -1   2   6      400.80      403.38      3.05 o 
   0   2   6        5.22        7.26      0.27 o 
   1   2   6       20.49       16.86      0.56 o 
   2   2   6       92.68       91.57      0.99 o 
   3   2   6      189.47      183.74      1.73 o 
   4   2   6       79.20       88.37      1.25 o 
   5   2   6      122.54      132.85      1.67 o 
   6   2   6      652.40      638.98      6.46 o 
   7   2   6       51.88       53.27      1.68 o 
   8   2   6       47.30       42.18      1.48 o 
   9   2   6      136.82      153.78      3.51 o 
  10   2   6        7.07        3.89      0.98 o 
  11   2   6        0.47        0.47      1.14 o 
  12   2   6        7.46        6.82      2.65 o 
 -14   3   6       55.75       55.50      3.81 o 
 -13   3   6        0.52        0.50      1.08 o 
 -12   3   6       15.13       14.68      1.46 o 
 -11   3   6        0.89        1.09      0.88 o 
 -10   3   6       22.79       23.60      1.22 o 
  -9   3   6       22.89       22.84      1.14 o 
  -8   3   6       29.61       31.10      1.02 o 
  -7   3   6        6.38        6.34      0.52 o 
  -6   3   6        1.52        0.47      0.30 o 
  -5   3   6      209.01      220.70      1.98 o 
  -4   3   6      961.37      989.81      6.17 o 
  -3   3   6      417.90      438.76      3.05 o 
  -2   3   6      779.95      762.93      4.77 o 
  -1   3   6      886.69      896.65      5.45 o 
   0   3   6      343.20      327.21      2.28 o 
   1   3   6       89.13      108.49      1.01 o 
   2   3   6     1503.07     1588.62     10.83 o 
   3   3   6      454.49      517.39      4.12 o 
   4   3   6        0.44        0.35      0.27 o 
   5   3   6       49.17       42.29      1.06 o 
   6   3   6       13.61       12.84      0.72 o 
   7   3   6       51.15       44.84      1.66 o 
   8   3   6       21.43       25.88      1.30 o 
   9   3   6       72.83       70.00      2.37 o 
  10   3   6        0.50        1.02      1.16 o 
  11   3   6       80.44       71.77      5.46 o 
 -13   4   6       26.75       25.36      2.05 o 
 -12   4   6        2.56        1.40      0.96 o 
 -11   4   6        8.22        7.40      1.02 o 
 -10   4   6        1.76        0.44      1.01 o 
  -9   4   6      133.09      123.27      3.46 o 
  -8   4   6      190.88      185.14      2.69 o 
  -7   4   6        0.00       -0.34      0.39 o 
  -6   4   6      105.75      102.64      1.51 o 
  -5   4   6        0.04        0.35      0.25 o 
  -4   4   6       11.73       13.76      0.44 o 
  -3   4   6      995.14     1159.84      7.34 o 
  -2   4   6      107.94      114.12      1.05 o 
  -1   4   6       64.15       78.19      0.81 o 
   0   4   6       13.83       11.45      0.32 o 
   1   4   6      421.83      432.38      2.99 o 
   2   4   6      672.66      706.75      4.64 o 
   3   4   6      206.57      228.04      2.24 o 
   4   4   6       44.96       58.10      1.15 o 
   5   4   6       64.02       65.88      1.28 o 
   6   4   6        0.22       -0.17      0.47 o 
   7   4   6       25.14       15.34      1.07 o 
   8   4   6      147.50      140.21      2.94 o 
   9   4   6        0.01        0.10      0.73 o 
  10   4   6       16.26       15.92      1.74 o 
  11   4   6        3.34        3.18      1.64 o 
 -13   5   6        1.21        2.62      1.18 o 
 -12   5   6        0.01        0.30      0.94 o 
 -11   5   6        6.35        6.43      1.02 o 
 -10   5   6       50.66       48.03      1.82 o 
  -9   5   6       42.52       42.90      1.55 o 
  -8   5   6        1.44        0.78      0.53 o 
  -7   5   6        2.83        3.05      0.54 o 
  -6   5   6        6.03        6.00      0.52 o 
  -5   5   6      236.29      237.51      2.72 o 
  -4   5   6       28.19       25.41      0.62 o 
  -3   5   6      819.64      864.49      6.88 o 
  -2   5   6      202.62      214.30      1.92 o 
  -1   5   6       57.40       51.23      0.72 o 
   0   5   6      262.96      273.19      2.25 o 
   1   5   6       47.13       53.65      0.76 o 
   2   5   6        0.04        0.65      0.29 o 
   3   5   6       26.40       28.18      0.78 o 
   4   5   6      188.78      189.09      2.53 o 
   5   5   6       62.25       66.59      1.54 o 
   6   5   6       52.04       42.59      1.52 o 
   7   5   6      417.21      350.10      5.53 o 
   8   5   6        4.04        1.70      0.87 o 
   9   5   6       13.76       14.44      1.40 o 
  10   5   6        5.11       11.15      1.60 o 
  11   5   6       10.34       14.98      1.92 o 
 -13   6   6        0.20        1.43      1.13 o 
 -12   6   6        1.36        0.78      1.04 o 
 -11   6   6        0.17       -0.55      0.76 o 
 -10   6   6        9.82        7.62      1.07 o 
  -9   6   6      197.04      192.69      3.72 o 
  -8   6   6      391.96      418.67      5.25 o 
  -7   6   6       36.66       36.33      1.23 o 
  -6   6   6        0.32       -0.35      0.35 o 
  -5   6   6        1.10        0.90      0.39 o 
  -4   6   6       62.72       63.28      1.10 o 
  -3   6   6        2.06        0.81      0.30 o 
  -2   6   6       50.87       36.54      0.71 o 
  -1   6   6        1.66        1.80      0.31 o 
   0   6   6       59.29       55.60      0.78 o 
   1   6   6      556.13      555.44      4.44 o 
   2   6   6      141.07      144.58      1.77 o 
   3   6   6       78.87       74.47      1.27 o 
   4   6   6        2.92        2.51      0.53 o 
   5   6   6        2.71        1.35      0.60 o 
   6   6   6        0.81       -0.57      0.60 o 
   7   6   6       14.31       11.46      1.05 o 
   8   6   6       45.81       39.66      1.95 o 
   9   6   6        3.26        4.27      1.13 o 
  10   6   6        7.80        5.03      1.24 o 
 -12   7   6        1.82       -1.00      1.00 o 
 -11   7   6        0.63        0.62      0.94 o 
 -10   7   6        2.66        1.34      0.88 o 
  -9   7   6        1.32        1.56      0.87 o 
  -8   7   6      209.90      218.63      3.61 o 
  -7   7   6       15.13       16.36      1.02 o 
  -6   7   6      100.20       97.57      2.14 o 
  -5   7   6       36.46       36.31      1.04 o 
  -4   7   6       43.52       36.49      0.92 o 
  -3   7   6        0.40        0.27      0.37 o 
  -2   7   6      162.27      175.78      1.92 o 
  -1   7   6        5.56        3.59      0.41 o 
   0   7   6       16.11       18.36      0.62 o 
   1   7   6       14.23       16.71      0.58 o 
   2   7   6      328.57      319.15      3.34 o 
   3   7   6        7.01        4.00      0.51 o 
   4   7   6       48.49       46.18      1.46 o 
   5   7   6      162.53      158.85      3.15 o 
   6   7   6        1.71        0.69      0.77 o 
   7   7   6       17.36       12.56      1.35 o 
   8   7   6       37.99       42.19      2.08 o 
   9   7   6        0.20       -0.93      0.93 o 
  10   7   6       31.83       32.30      2.08 o 
 -11   8   6        0.83        0.31      0.93 o 
 -10   8   6        0.01        0.11      0.86 o 
  -9   8   6        1.00        1.53      0.87 o 
  -8   8   6      149.38      148.91      3.26 o 
  -7   8   6        0.64        0.54      0.64 o 
  -6   8   6      105.60      104.10      2.19 o 
  -5   8   6       93.56       91.13      1.95 o 
  -4   8   6       90.32       83.46      1.44 o 
  -3   8   6        5.09        3.50      0.52 o 
  -2   8   6        0.01        0.06      0.30 o 
  -1   8   6       39.14       35.19      0.95 o 
   0   8   6       54.59       59.13      1.78 o 
   1   8   6       38.63       35.23      1.11 o 
   2   8   6      912.56      957.18      8.73 o 
   3   8   6        5.32        5.15      0.69 o 
   4   8   6        2.57        0.81      0.82 o 
   5   8   6      122.69      114.14      4.53 o 
   6   8   6        0.01       -0.71      0.71 o 
   7   8   6        4.28        3.45      1.02 o 
   8   8   6        0.58        0.36      0.92 o 
   9   8   6        5.11        5.26      1.46 o 
 -11   9   6        1.85        1.84      1.19 o 
 -10   9   6        1.04        0.99      0.94 o 
  -9   9   6        2.28        3.14      1.02 o 
  -8   9   6        1.46        4.87      1.05 o 
  -7   9   6       12.96       16.17      1.29 o 
  -6   9   6       16.68       18.92      1.38 o 
  -5   9   6       73.96       69.06      1.63 o 
  -4   9   6        5.43        5.07      0.61 o 
  -3   9   6        6.53        4.64      0.58 o 
  -2   9   6        3.79        2.09      0.59 o 
  -1   9   6        1.12        0.41      0.48 o 
   0   9   6       30.04       35.15      2.41 o 
   1   9   6       95.58      103.24      2.13 o 
   2   9   6        3.30        3.42      0.64 o 
   3   9   6      175.61      173.22      4.02 o 
   4   9   6       19.12       19.61      1.45 o 
   5   9   6        6.89        5.90      1.20 o 
   6   9   6        5.27        5.52      1.12 o 
   7   9   6       18.46       24.52      1.76 o 
   8   9   6        3.18        3.60      1.21 o 
   9   9   6        4.61        4.37      1.48 o 
 -10  10   6        1.60        3.24      1.25 o 
  -9  10   6       43.68       45.52      2.10 o 
  -8  10   6       51.53       50.47      2.18 o 
  -7  10   6       13.60       12.04      1.27 o 
  -6  10   6        6.90        7.19      1.05 o 
  -5  10   6       47.51       52.37      1.59 o 
  -4  10   6       21.48       17.46      0.90 o 
  -3  10   6        2.15        4.41      0.75 o 
  -2  10   6       38.79       34.69      2.27 o 
  -1  10   6        9.71        8.49      1.02 o 
   0  10   6       38.18       37.99      1.95 o 
   1  10   6      268.33      270.49      5.31 o 
   2  10   6       77.61       82.69      2.98 o 
   3  10   6        8.30        7.36      2.22 o 
   4  10   6       96.63       97.80      2.87 o 
   5  10   6        8.77       10.41      1.47 o 
   6  10   6        9.30       10.76      1.42 o 
   7  10   6        0.00        0.27      1.04 o 
   8  10   6        0.01       -1.07      1.07 o 
  -9  11   6       19.31       25.95      2.68 o 
  -8  11   6        2.48        5.19      1.20 o 
  -7  11   6       13.07       12.45      1.36 o 
  -6  11   6        0.01        0.06      0.83 o 
  -5  11   6        6.81        9.52      1.02 o 
  -4  11   6        2.95        1.16      0.72 o 
  -3  11   6        0.11       -0.08      0.62 o 
  -2  11   6       36.06       33.37      1.86 o 
  -1  11   6        2.44        1.51      1.01 o 
   0  11   6       74.84       68.25      2.60 o 
   1  11   6        0.01        0.08      1.01 o 
   2  11   6       14.29       13.16      1.57 o 
   3  11   6        8.14       10.28      1.54 o 
   4  11   6        1.97        1.78      1.40 o 
   5  11   6        0.09        0.46      1.21 o 
   6  11   6       61.29       77.39      2.89 o 
  -7  12   6        0.00       -0.74      1.00 o 
  -6  12   6       13.76       16.66      1.48 o 
  -5  12   6        0.40        2.64      0.92 o 
  -4  12   6       38.48       49.59      1.79 o 
  -3  12   6       30.61       31.33      1.81 o 
  -2  12   6        9.75       10.36      1.36 o 
  -1  12   6       33.93       28.65      2.35 o 
   0  12   6       26.83       31.00      3.63 o 
   1  12   6        0.00       -0.75      1.76 o 
   2  12   6       29.63       33.90      2.21 o 
   3  12   6       15.66       22.55      1.99 o 
   4  12   6        4.21        6.01      1.55 o 
   5  12   6        3.69        1.88      1.37 o 
  -5  13   6        3.87        3.94      1.10 o 
  -4  13   6        4.70        4.43      1.04 o 
  -3  13   6        1.78        0.09      0.88 o 
  -2  13   6        0.36       -0.31      1.83 o 
  -1  13   6        0.49        0.95      2.07 o 
   0  13   6        0.25        1.29      1.90 o 
   1  13   6        7.21        5.87      2.58 o 
   2  13   6       23.20       31.20      4.00 o 
   3  13   6        2.57        3.46      2.39 o 
 -14   1   7       32.11       34.24      3.18 o 
 -13   1   7       13.69       17.59      2.44 o 
 -12   1   7        2.74        2.21      1.19 o 
 -11   1   7       19.63       20.12      2.46 o 
 -10   1   7        0.10        0.57      0.66 o 
  -9   1   7        7.68        8.01      0.71 o 
  -8   1   7        6.52        9.46      0.62 o 
  -7   1   7       54.62       53.99      0.87 o 
  -6   1   7      158.62      180.43      1.62 o 
  -5   1   7      122.82      131.53      1.21 o 
  -4   1   7     5141.01     5211.36     29.72 o 
  -3   1   7     1328.15     1425.15      7.94 o 
  -2   1   7       86.18       92.80      0.83 o 
  -1   1   7      225.85      222.85      1.62 o 
   0   1   7      282.25      266.78      2.37 o 
   1   1   7       69.58       80.11      0.91 o 
   2   1   7        3.39        2.87      0.37 o 
   3   1   7        8.11        6.06      0.39 o 
   4   1   7      116.02      127.98      1.82 o 
   5   1   7       24.13       22.09      1.12 o 
   6   1   7     3143.05     3054.01     28.53 o 
   7   1   7      469.82      500.37      6.31 o 
   8   1   7        7.55       10.43      1.26 o 
   9   1   7       15.15       10.69      1.36 o 
  10   1   7        2.44        2.16      1.25 o 
  11   1   7        4.07        3.47      1.46 o 
 -14   2   7       34.35       37.61      5.22 o 
 -13   2   7       37.99       36.91      2.44 o 
 -12   2   7        2.89        1.74      1.17 o 
 -11   2   7       16.06       18.74      1.44 o 
 -10   2   7       82.60       83.21      2.19 o 
  -9   2   7        3.64        2.63      0.59 o 
  -8   2   7       32.04       27.69      1.24 o 
  -7   2   7        4.40        4.30      0.46 o 
  -6   2   7       16.30        9.05      0.41 o 
  -5   2   7       36.06       36.24      0.62 o 
  -4   2   7     1698.93     1739.11     10.25 o 
  -3   2   7       75.22       73.76      0.84 o 
  -2   2   7      622.74      645.87      4.14 o 
  -1   2   7      254.41      280.92      2.02 o 
   0   2   7     2010.05     2013.15     12.72 o 
   1   2   7      144.33      152.00      1.36 o 
   2   2   7       23.69       24.54      0.56 o 
   3   2   7      118.38      111.35      1.49 o 
   4   2   7      224.82      210.87      2.26 o 
   5   2   7       73.14       77.76      1.37 o 
   6   2   7       61.30       66.75      1.61 o 
   7   2   7       70.11       71.21      1.81 o 
   8   2   7        4.30        3.35      1.37 o 
   9   2   7        7.52        6.23      1.85 o 
  10   2   7       68.23       77.13      3.12 o 
  11   2   7        4.29        9.68      2.92 o 
 -13   3   7        1.86        6.18      1.54 o 
 -12   3   7       23.30       25.83      1.77 o 
 -11   3   7        5.79        3.98      1.04 o 
 -10   3   7        1.74        2.36      0.94 o 
  -9   3   7        4.76        3.74      0.70 o 
  -8   3   7        0.09       -0.19      0.47 o 
  -7   3   7       27.06       27.43      0.81 o 
  -6   3   7       53.65       53.49      1.00 o 
  -5   3   7       45.69       43.21      0.80 o 
  -4   3   7      451.59      475.60      3.39 o 
  -3   3   7      100.62       85.77      0.89 o 
  -2   3   7      156.52      157.92      1.34 o 
  -1   3   7       13.87       11.97      0.38 o 
   0   3   7      811.58      812.94      5.38 o 
   1   3   7       76.32       88.32      0.96 o 
   2   3   7       71.58       92.53      1.23 o 
   3   3   7      140.45      137.05      1.61 o 
   4   3   7        0.19        0.07      0.31 o 
   5   3   7       10.96        7.03      0.59 o 
   6   3   7      171.11      161.48      2.38 o 
   7   3   7       41.72       44.02      1.81 o 
   8   3   7       73.42       80.45      2.52 o 
   9   3   7        4.57        6.34      1.45 o 
  10   3   7      202.12      209.25      4.57 o 
  11   3   7       23.30       29.13      3.56 o 
 -13   4   7        0.08       -1.03      1.03 o 
 -12   4   7        2.17        3.60      1.09 o 
 -11   4   7        6.32        3.61      0.90 o 
 -10   4   7        0.17       -0.03      1.13 o 
  -9   4   7      106.31      108.24      2.30 o 
  -8   4   7       20.27       24.70      1.00 o 
  -7   4   7       32.44       32.63      0.99 o 
  -6   4   7       87.18       97.30      1.57 o 
  -5   4   7       13.76       11.39      0.72 o 
  -4   4   7       88.97      106.68      1.35 o 
  -3   4   7       15.68       16.82      0.44 o 
  -2   4   7      413.30      445.69      3.02 o 
  -1   4   7      594.21      585.76      3.92 o 
   0   4   7      108.96      106.29      1.06 o 
   1   4   7      365.35      339.99      2.92 o 
   2   4   7       77.09       89.16      1.16 o 
   3   4   7      116.20      110.63      1.42 o 
   4   4   7      258.84      245.04      2.88 o 
   5   4   7      106.06      101.26      2.02 o 
   6   4   7       86.86       92.19      2.55 o 
   7   4   7        2.23        2.28      0.75 o 
   8   4   7        0.71        0.11      0.79 o 
   9   4   7       24.45       27.59      1.72 o 
  10   4   7        0.62        2.17      1.05 o 
  11   4   7        5.35        2.23      1.31 o 
 -13   5   7        1.29        0.26      1.08 o 
 -12   5   7        1.28        2.36      0.93 o 
 -11   5   7       33.17       26.89      1.57 o 
 -10   5   7        1.22        1.70      0.93 o 
  -9   5   7      121.82      133.94      2.66 o 
  -8   5   7       44.43       38.78      1.31 o 
  -7   5   7       42.61       42.03      1.14 o 
  -6   5   7       13.20       13.47      0.72 o 
  -5   5   7      116.46      120.63      1.75 o 
  -4   5   7       77.54       76.62      1.12 o 
  -3   5   7       54.25       50.89      0.90 o 
  -2   5   7       13.96       10.45      0.47 o 
  -1   5   7       91.85      103.36      1.24 o 
   0   5   7      258.53      254.99      2.59 o 
   1   5   7      486.44      463.85      3.97 o 
   2   5   7       38.38       43.96      0.87 o 
   3   5   7       22.10       20.84      0.76 o 
   4   5   7        0.64        0.67      0.43 o 
   5   5   7       46.28       54.25      1.68 o 
   6   5   7       99.23       91.38      2.26 o 
   7   5   7       86.75       86.69      2.30 o 
   8   5   7       39.04       32.43      1.77 o 
   9   5   7       15.83       18.41      1.83 o 
  10   5   7       17.80       24.18      2.15 o 
 -12   6   7        0.02       -0.88      0.91 o 
 -11   6   7        0.64        0.07      0.84 o 
 -10   6   7        5.42        3.28      0.97 o 
  -9   6   7      162.34      166.29      3.12 o 
  -8   6   7      192.29      194.60      3.31 o 
  -7   6   7       66.67       77.47      1.76 o 
  -6   6   7       18.51       22.60      0.85 o 
  -5   6   7      168.80      168.03      2.43 o 
  -4   6   7       94.35      103.16      1.49 o 
  -3   6   7      256.17      246.06      2.51 o 
  -2   6   7       22.68       22.57      0.65 o 
  -1   6   7      211.47      208.75      2.27 o 
   0   6   7        4.69        3.07      0.35 o 
   1   6   7      183.29      169.74      1.89 o 
   2   6   7        6.95        5.33      0.48 o 
   3   6   7      140.28      141.11      2.59 o 
   4   6   7      115.58      112.62      2.06 o 
   5   6   7      164.45      162.08      4.06 o 
   6   6   7       10.82       11.08      1.05 o 
   7   6   7        1.89        2.29      0.77 o 
   8   6   7        0.02        0.80      0.88 o 
   9   6   7        9.14       11.72      1.72 o 
  10   6   7       10.57       13.99      1.82 o 
 -12   7   7        9.68       14.03      1.47 o 
 -11   7   7        5.63        6.77      1.17 o 
 -10   7   7        0.20       -0.46      0.84 o 
  -9   7   7       90.33       94.37      2.58 o 
  -8   7   7      211.70      202.50      3.46 o 
  -7   7   7       13.76       14.09      1.00 o 
  -6   7   7        3.89        2.70      0.58 o 
  -5   7   7      132.85      138.52      2.15 o 
  -4   7   7       18.25       19.59      0.74 o 
  -3   7   7       24.68       27.69      0.85 o 
  -2   7   7       70.57       78.89      1.35 o 
  -1   7   7       21.83       23.37      0.74 o 
   0   7   7       35.07       33.37      0.85 o 
   1   7   7     1111.97     1128.81      9.68 o 
   2   7   7      695.64      675.30      6.20 o 
   3   7   7        4.92        3.08      0.55 o 
   4   7   7        3.21        2.11      0.69 o 
   5   7   7       31.36       34.86      1.67 o 
   6   7   7        7.77        5.43      0.91 o 
   7   7   7        8.51        6.48      1.15 o 
   8   7   7        3.43        0.97      0.95 o 
   9   7   7        1.18       -0.20      1.18 o 
 -11   8   7        0.22        0.25      0.95 o 
 -10   8   7        1.18        0.82      0.91 o 
  -9   8   7        2.06        2.34      0.95 o 
  -8   8   7       26.81       23.80      1.81 o 
  -7   8   7        0.61        0.77      0.64 o 
  -6   8   7        6.66        5.60      0.75 o 
  -5   8   7       16.74       14.95      0.92 o 
  -4   8   7       32.34       28.95      1.02 o 
  -3   8   7       54.89       49.32      1.14 o 
  -2   8   7        2.78        1.40      0.46 o 
  -1   8   7       14.98       14.86      0.66 o 
   0   8   7       25.97       22.05      0.80 o 
   1   8   7        0.98        0.57      0.47 o 
   2   8   7      191.46      201.63      2.61 o 
   3   8   7       19.69       21.62      1.08 o 
   4   8   7        0.81       -0.50      0.81 o 
   5   8   7        9.71        7.45      0.95 o 
   6   8   7       13.76       13.56      1.36 o 
   7   8   7       23.79       21.65      1.67 o 
   8   8   7       14.44       16.79      1.64 o 
   9   8   7        0.44        0.74      1.21 o 
 -10   9   7        0.19       -0.90      0.90 o 
  -9   9   7       86.81      103.74      3.86 o 
  -8   9   7       13.24       14.98      1.35 o 
  -7   9   7        0.62        0.29      0.77 o 
  -6   9   7       19.41       21.75      1.16 o 
  -5   9   7        9.16        8.77      0.83 o 
  -4   9   7        0.11        0.20      0.44 o 
  -3   9   7       15.91       13.61      1.05 o 
  -2   9   7        8.94        6.91      0.61 o 
  -1   9   7      131.15      122.22      3.37 o 
   0   9   7        0.00       -0.61      0.61 o 
   1   9   7      861.24      880.20      9.20 o 
   2   9   7      201.64      190.60      4.16 o 
   3   9   7        0.81        0.11      0.58 o 
   4   9   7       16.36       17.23      1.41 o 
   5   9   7        0.71       -0.07      0.84 o 
   6   9   7        0.17       -0.67      0.81 o 
   7   9   7        2.64        0.21      0.99 o 
   8   9   7        2.00        0.25      1.23 o 
  -9  10   7       49.74       56.16      2.61 o 
  -8  10   7        9.82        9.06      1.24 o 
  -7  10   7       27.74       30.50      3.20 o 
  -6  10   7       15.38       21.64      1.62 o 
  -5  10   7       32.41       32.11      1.24 o 
  -4  10   7        0.46        1.25      0.54 o 
  -3  10   7        6.97        4.57      1.01 o 
  -2  10   7       15.03       16.67      1.92 o 
  -1  10   7        9.60        7.81      1.03 o 
   0  10   7        4.31        3.38      0.73 o 
   1  10   7       62.20       62.39      1.95 o 
   2  10   7        5.72        3.29      0.84 o 
   3  10   7       43.86       44.01      2.37 o 
   4  10   7        7.11        7.66      1.45 o 
   5  10   7       24.36       23.29      1.70 o 
   6  10   7        0.33        1.15      1.06 o 
   7  10   7        2.51        5.19      1.56 o 
  -8  11   7        1.17        1.28      1.14 o 
  -7  11   7        4.39        7.38      1.21 o 
  -6  11   7        0.29       -0.49      0.85 o 
  -5  11   7        3.48        4.18      0.98 o 
  -4  11   7        2.81        2.63      0.81 o 
  -3  11   7        1.05        0.76      0.80 o 
  -2  11   7        0.59        0.69      0.82 o 
  -1  11   7       10.85        7.93      1.27 o 
   0  11   7       13.62       14.02      1.47 o 
   1  11   7        0.54        0.25      0.85 o 
   2  11   7       14.46       15.50      1.69 o 
   3  11   7       22.60       25.01      2.76 o 
   4  11   7        1.55        2.26      1.33 o 
   5  11   7       79.29       95.12      5.82 o 
   6  11   7        0.04        0.70      1.75 o 
  -7  12   7        2.99        3.74      1.31 o 
  -6  12   7        2.52        3.84      1.26 o 
  -5  12   7        9.79       15.90      1.30 o 
  -4  12   7        6.87        9.68      1.17 o 
  -3  12   7        1.93        0.49      0.89 o 
  -2  12   7        0.64       -0.15      0.87 o 
  -1  12   7       11.75       10.00      1.40 o 
   0  12   7        1.09       -1.66      1.66 o 
   1  12   7        0.01       -0.95      1.83 o 
   2  12   7        6.21        2.76      1.27 o 
   3  12   7        0.28       -0.36      1.43 o 
   4  12   7        2.52        1.62      1.44 o 
  -4  13   7        1.58        1.09      0.93 o 
  -3  13   7        0.10       -0.76      0.91 o 
  -2  13   7        9.47        9.89      2.65 o 
  -1  13   7        1.05        3.05      2.20 o 
   0  13   7       14.67       15.23      3.19 o 
   1  13   7       12.00       16.14      3.26 o 
   2  13   7        7.78        9.09      2.78 o 
 -14   0   8        8.67       11.40      3.26 o 
 -13   0   8        3.08        3.73      2.34 o 
 -12   0   8        4.32        5.73      2.54 o 
 -11   0   8        4.41        1.82      1.35 o 
 -10   0   8      245.27      247.15      6.60 o 
  -9   0   8      481.12      479.86     10.39 o 
  -8   0   8       18.03       21.75      1.19 o 
  -7   0   8       19.48       23.21      0.78 o 
  -6   0   8       15.22       20.19      0.74 o 
  -5   0   8       24.41       22.53      1.04 o 
  -4   0   8      267.02      282.72      2.94 o 
  -3   0   8       97.88      109.43      1.73 o 
  -2   0   8     1241.79     1137.18      9.72 o 
  -1   0   8      131.25      128.78      1.72 o 
   0   0   8      604.76      670.85      7.28 o 
   1   0   8      213.00      216.49      3.12 o 
   2   0   8       20.20       23.70      1.33 o 
   3   0   8       43.22       33.24      1.19 o 
   4   0   8       48.67       48.73      1.61 o 
   5   0   8      203.77      198.43      3.86 o 
   6   0   8      808.37      790.17     12.19 o 
   7   0   8        1.11        1.15      1.30 o 
   8   0   8       59.38       64.97      3.41 o 
   9   0   8        8.03        6.17      2.00 o 
  10   0   8       14.72       12.72      2.88 o 
  11   0   8        0.82        0.10      2.04 o 
 -14   1   8        0.04        0.66      1.97 o 
 -13   1   8        0.14        1.11      1.63 o 
 -12   1   8        6.12        7.52      1.47 o 
 -11   1   8        2.17        1.76      1.15 o 
 -10   1   8       24.59       26.62      1.34 o 
  -9   1   8      158.79      165.46      2.60 o 
  -8   1   8        4.75        5.82      0.56 o 
  -7   1   8        8.55        8.77      0.44 o 
  -6   1   8      166.34      174.66      1.64 o 
  -5   1   8      136.35      135.71      1.36 o 
  -4   1   8      317.37      340.73      2.52 o 
  -3   1   8       62.26       58.91      0.74 o 
  -2   1   8        2.29        2.27      0.25 o 
  -1   1   8        8.08        6.52      0.30 o 
   0   1   8      475.34      463.32      3.90 o 
   1   1   8     1791.01     1882.33     14.20 o 
   2   1   8       35.13       34.29      0.82 o 
   3   1   8        0.77        0.64      0.33 o 
   4   1   8      131.01      129.92      1.81 o 
   5   1   8       18.60       18.57      0.81 o 
   6   1   8      404.40      421.27      5.51 o 
   7   1   8      283.18      284.94      4.69 o 
   8   1   8       62.27       65.74      4.66 o 
   9   1   8        0.42       -0.07      0.92 o 
  10   1   8        0.03       -0.43      1.28 o 
  11   1   8       57.11       52.69      3.54 o 
 -13   2   8       15.26       19.54      2.03 o 
 -12   2   8       11.82       13.10      1.72 o 
 -11   2   8        1.22        0.74      0.95 o 
 -10   2   8      105.94      111.52      2.56 o 
  -9   2   8       15.42       18.04      0.90 o 
  -8   2   8        5.63        4.66      0.55 o 
  -7   2   8        0.00       -0.06      0.36 o 
  -6   2   8       34.07       33.03      0.78 o 
  -5   2   8       58.54       58.62      0.80 o 
  -4   2   8      197.67      206.41      1.70 o 
  -3   2   8     1098.28     1180.61      7.38 o 
  -2   2   8      118.39      136.16      1.77 o 
  -1   2   8       68.46       79.89      0.85 o 
   0   2   8     1741.20     1743.22     11.40 o 
   1   2   8      271.58      281.47      2.55 o 
   2   2   8      160.86      168.64      1.83 o 
   3   2   8      159.34      158.49      2.00 o 
   4   2   8       59.53       53.64      1.24 o 
   5   2   8        2.60        0.62      0.99 o 
   6   2   8       92.97       94.84      2.10 o 
   7   2   8      100.82      105.88      2.90 o 
   8   2   8       31.96       32.30      1.69 o 
   9   2   8        0.25       -0.05      0.87 o 
  10   2   8       43.13       48.08      2.57 o 
  11   2   8       38.33       48.67      3.38 o 
 -13   3   8       27.51       29.10      2.57 o 
 -12   3   8        1.77        0.18      1.06 o 
 -11   3   8        3.34        3.69      1.07 o 
 -10   3   8       16.19       14.76      1.06 o 
  -9   3   8       13.67       14.61      0.93 o 
  -8   3   8        0.01        0.19      0.43 o 
  -7   3   8       30.03       27.37      0.89 o 
  -6   3   8       52.56       58.70      1.13 o 
  -5   3   8      285.89      306.80      2.80 o 
  -4   3   8      134.24      135.89      1.38 o 
  -3   3   8      114.68      100.92      1.11 o 
  -2   3   8        0.10        0.32      0.22 o 
  -1   3   8       45.52       47.66      0.79 o 
   0   3   8      173.59      159.47      1.50 o 
   1   3   8       80.93       98.73      1.11 o 
   2   3   8       29.73       33.92      0.74 o 
   3   3   8        0.54        0.27      0.34 o 
   4   3   8      113.70      112.67      1.82 o 
   5   3   8      176.68      156.85      2.53 o 
   6   3   8        4.49        3.46      1.12 o 
   7   3   8        0.08        0.45      0.75 o 
   8   3   8        2.71        3.82      1.03 o 
   9   3   8        2.56        6.20      1.14 o 
  10   3   8       24.05       25.95      1.81 o 
 -13   4   8        7.85        8.24      1.40 o 
 -12   4   8        5.50        4.62      1.17 o 
 -11   4   8        2.24        2.16      0.90 o 
 -10   4   8        0.55        0.31      0.69 o 
  -9   4   8        6.58        5.18      0.80 o 
  -8   4   8       43.38       44.40      1.36 o 
  -7   4   8        0.08       -0.12      0.43 o 
  -6   4   8      213.38      206.31      2.60 o 
  -5   4   8       21.82       24.88      0.77 o 
  -4   4   8      144.05      156.36      1.76 o 
  -3   4   8        6.95        6.68      0.40 o 
  -2   4   8       37.42       42.98      0.78 o 
  -1   4   8       54.99       53.35      0.92 o 
   0   4   8      112.09      109.10      1.45 o 
   1   4   8        0.56        0.52      0.30 o 
   2   4   8      243.19      236.66      2.65 o 
   3   4   8       17.65       16.47      0.73 o 
   4   4   8       52.74       55.00      1.36 o 
   5   4   8        0.02       -0.12      0.58 o 
   6   4   8       19.42       19.91      1.39 o 
   7   4   8        2.93        2.29      0.97 o 
   8   4   8        3.21        2.00      0.91 o 
   9   4   8        6.10        7.13      1.22 o 
  10   4   8        3.50        4.01      1.24 o 
 -13   5   8        3.36        4.13      1.24 o 
 -12   5   8        2.52        0.91      0.92 o 
 -11   5   8        0.35        0.83      0.89 o 
 -10   5   8        0.00       -0.70      1.04 o 
  -9   5   8       30.74       32.73      1.40 o 
  -8   5   8        4.58        7.41      0.83 o 
  -7   5   8       10.51       10.24      0.80 o 
  -6   5   8        5.43        3.56      0.52 o 
  -5   5   8        1.21        0.78      0.40 o 
  -4   5   8        3.04        2.49      0.36 o 
  -3   5   8        0.43        0.30      0.29 o 
  -2   5   8       25.22       25.57      0.74 o 
  -1   5   8        0.18        0.33      0.29 o 
   0   5   8      122.03      117.30      1.49 o 
   1   5   8       78.25       79.86      1.31 o 
   2   5   8       32.00       32.16      0.83 o 
   3   5   8       26.30       23.45      0.84 o 
   4   5   8       94.03      102.97      2.06 o 
   5   5   8        0.02       -0.05      0.62 o 
   6   5   8       28.42       19.30      1.41 o 
   7   5   8       11.14       10.82      1.24 o 
   8   5   8       41.57       36.96      1.91 o 
   9   5   8       25.52       27.29      1.86 o 
  10   5   8       31.38       48.25      2.87 o 
 -12   6   8        0.35       -0.87      0.87 o 
 -11   6   8        2.79        2.26      1.00 o 
 -10   6   8        3.87        3.46      0.95 o 
  -9   6   8       17.56       17.07      1.17 o 
  -8   6   8       41.53       42.17      1.51 o 
  -7   6   8       51.50       52.28      1.50 o 
  -6   6   8       76.75       77.09      2.06 o 
  -5   6   8      258.90      252.72      3.00 o 
  -4   6   8        1.43        2.45      0.41 o 
  -3   6   8       29.54       26.14      0.78 o 
  -2   6   8       63.79       61.12      1.19 o 
  -1   6   8       21.53       22.86      0.76 o 
   0   6   8       16.05       14.75      0.61 o 
   1   6   8      173.06      163.51      2.14 o 
   2   6   8      110.68      109.57      1.67 o 
   3   6   8        0.49        0.07      0.45 o 
   4   6   8       11.81       10.88      0.87 o 
   5   6   8      267.01      257.13      4.26 o 
   6   6   8       13.51       12.97      1.59 o 
   7   6   8       14.15       17.10      1.57 o 
   8   6   8        5.73        5.69      1.36 o 
   9   6   8       13.38       14.19      1.81 o 
 -12   7   8        5.07        2.79      1.09 o 
 -11   7   8       14.70        9.33      1.25 o 
 -10   7   8       47.89       46.03      2.11 o 
  -9   7   8        7.31        6.11      1.05 o 
  -8   7   8       27.71       23.73      1.26 o 
  -7   7   8        7.18        5.92      0.81 o 
  -6   7   8        5.98        5.70      0.69 o 
  -5   7   8      137.67      154.02      2.51 o 
  -4   7   8       33.04       33.11      0.92 o 
  -3   7   8       13.95       11.78      0.67 o 
  -2   7   8       19.92       19.30      0.79 o 
  -1   7   8      155.75      152.08      2.09 o 
   0   7   8      203.46      184.54      2.39 o 
   1   7   8      221.61      236.10      2.86 o 
   2   7   8        2.78        2.50      0.55 o 
   3   7   8      175.90      181.31      2.83 o 
   4   7   8        5.91        5.84      0.87 o 
   5   7   8       36.57       33.47      1.51 o 
   6   7   8       45.87       37.61      1.97 o 
   7   7   8        1.34        1.19      1.07 o 
   8   7   8       18.38       18.38      1.98 o 
   9   7   8       10.01       11.15      2.11 o 
 -11   8   8        0.02       -0.62      0.96 o 
 -10   8   8        3.09        1.00      1.50 o 
  -9   8   8       15.93       19.30      1.46 o 
  -8   8   8        9.49       12.84      1.42 o 
  -7   8   8        9.72       10.75      1.13 o 
  -6   8   8        1.19       -0.33      0.58 o 
  -5   8   8      215.51      207.37      4.81 o 
  -4   8   8      108.25      104.28      1.95 o 
  -3   8   8       16.68       13.10      0.84 o 
  -2   8   8       57.59       56.22      1.22 o 
  -1   8   8        4.75        4.69      0.52 o 
   0   8   8      122.22      128.94      2.23 o 
   1   8   8       24.04       26.48      1.10 o 
   2   8   8      109.56      111.56      2.28 o 
   3   8   8       14.50       16.93      1.04 o 
   4   8   8        0.88       -0.20      0.67 o 
   5   8   8       27.34       30.28      1.49 o 
   6   8   8        2.16        0.76      0.88 o 
   7   8   8        0.26        0.34      0.96 o 
   8   8   8        1.97        1.09      1.77 o 
 -10   9   8        0.19       -0.59      1.06 o 
  -9   9   8        0.43        0.06      0.92 o 
  -8   9   8        1.17        3.27      0.96 o 
  -7   9   8        0.97        2.37      0.87 o 
  -6   9   8        2.10        4.77      1.07 o 
  -5   9   8        8.08        8.31      0.87 o 
  -4   9   8      122.74      126.32      2.24 o 
  -3   9   8        0.08       -0.58      0.58 o 
  -2   9   8       17.35       16.04      1.02 o 
  -1   9   8        0.51       -0.56      0.56 o 
   0   9   8       21.07       15.94      1.12 o 
   1   9   8       64.10       60.73      1.72 o 
   2   9   8       50.62       54.72      1.82 o 
   3   9   8       32.91       30.80      2.13 o 
   4   9   8        1.79        1.39      0.74 o 
   5   9   8        7.39        9.92      1.29 o 
   6   9   8       43.95       50.29      2.30 o 
   7   9   8        0.40       -0.38      0.99 o 
  -9  10   8        8.32       11.43      2.16 o 
  -8  10   8       11.56       13.98      1.43 o 
  -7  10   8       24.39       25.50      1.84 o 
  -6  10   8        0.01        0.02      0.95 o 
  -5  10   8       14.05       16.70      1.32 o 
  -4  10   8       53.08       46.68      1.38 o 
  -3  10   8        3.00        1.18      0.74 o 
  -2  10   8        5.96        5.56      0.99 o 
  -1  10   8        1.53       -0.79      0.79 o 
   0  10   8       18.92       19.49      1.26 o 
   1  10   8        8.99        8.60      1.04 o 
   2  10   8       45.88       47.06      1.78 o 
   3  10   8        7.38        7.19      1.41 o 
   4  10   8        3.84        2.50      1.26 o 
   5  10   8        7.24        7.89      1.32 o 
   6  10   8       22.22       26.77      1.92 o 
  -8  11   8       22.18       17.95      2.39 o 
  -7  11   8        2.10        5.04      1.26 o 
  -6  11   8        4.38        2.98      1.00 o 
  -5  11   8       34.67       30.54      1.75 o 
  -4  11   8       33.27       36.20      1.71 o 
  -3  11   8        7.63        7.64      1.19 o 
  -2  11   8       17.46       17.77      2.16 o 
  -1  11   8       24.50       21.88      1.51 o 
   0  11   8       41.31       42.77      3.01 o 
   1  11   8        1.62        0.14      0.88 o 
   2  11   8       10.13       12.67      1.65 o 
   3  11   8       10.56        9.53      1.56 o 
   4  11   8       16.52       19.99      2.05 o 
   5  11   8       22.48       20.83      2.15 o 
  -6  12   8        3.48        2.06      1.24 o 
  -5  12   8       28.29       27.76      2.01 o 
  -4  12   8        1.51        1.98      0.93 o 
  -3  12   8        1.33        3.98      1.40 o 
  -2  12   8       13.62       14.45      1.44 o 
  -1  12   8       12.96       14.27      1.59 o 
   0  12   8        0.16        0.31      1.90 o 
   1  12   8       15.42       18.49      3.07 o 
   2  12   8        0.00       -0.81      1.24 o 
   3  12   8        4.95        5.13      1.44 o 
  -2  13   8        0.01        0.60      1.15 o 
  -1  13   8        3.49        4.54      2.41 o 
   0  13   8        3.31        6.31      2.58 o 
 -13   1   9        0.28        3.43      1.83 o 
 -12   1   9        0.07        0.31      1.19 o 
 -11   1   9       14.75       14.18      1.67 o 
 -10   1   9        0.01        0.53      0.85 o 
  -9   1   9        4.15        5.17      0.69 o 
  -8   1   9        0.35        0.04      0.44 o 
  -7   1   9        0.98        0.12      0.34 o 
  -6   1   9        0.99        0.02      0.28 o 
  -5   1   9      192.24      202.06      1.83 o 
  -4   1   9       13.64        7.84      0.38 o 
  -3   1   9       35.19       39.23      0.71 o 
  -2   1   9        3.03        4.23      0.34 o 
  -1   1   9       32.54       37.35      0.75 o 
   0   1   9      405.39      406.58      3.74 o 
   1   1   9       30.57       36.59      0.87 o 
   2   1   9       16.21       20.28      0.70 o 
   3   1   9        5.70        7.74      0.55 o 
   4   1   9       91.60      101.76      1.72 o 
   5   1   9      157.98      152.11      2.54 o 
   6   1   9       28.91       29.33      1.54 o 
   7   1   9        0.04       -0.26      0.91 o 
   8   1   9        3.75        3.99      0.98 o 
   9   1   9       18.24       20.84      1.87 o 
  10   1   9       54.40       65.95      3.78 o 
 -13   2   9        5.14        4.10      1.49 o 
 -12   2   9        2.43        1.41      1.27 o 
 -11   2   9        4.28        3.77      1.30 o 
 -10   2   9       10.89       14.95      1.04 o 
  -9   2   9       35.14       34.20      1.25 o 
  -8   2   9       20.95       23.47      0.91 o 
  -7   2   9        6.94        7.12      0.58 o 
  -6   2   9        2.61        2.27      0.55 o 
  -5   2   9       93.35       92.13      1.11 o 
  -4   2   9      173.89      167.14      1.63 o 
  -3   2   9       46.31       47.66      1.00 o 
  -2   2   9       60.48       52.92      0.80 o 
  -1   2   9        0.01       -0.01      0.24 o 
   0   2   9       56.36       66.15      0.98 o 
   1   2   9      145.75      155.61      1.87 o 
   2   2   9        7.17        8.52      0.53 o 
   3   2   9        1.35        2.28      0.75 o 
   4   2   9      164.43      155.15      2.32 o 
   5   2   9        7.16       10.06      0.90 o 
   6   2   9       12.52       15.33      1.13 o 
   7   2   9        0.72        0.47      0.76 o 
   8   2   9       27.33       26.51      1.93 o 
   9   2   9        4.48        5.40      1.37 o 
  10   2   9      105.14      120.39      4.06 o 
 -13   3   9        0.12        1.79      1.41 o 
 -12   3   9        0.01       -0.83      0.96 o 
 -11   3   9       32.73       36.01      2.54 o 
 -10   3   9       27.17       29.02      1.34 o 
  -9   3   9        6.02        6.46      1.05 o 
  -8   3   9       40.31       39.40      1.13 o 
  -7   3   9        7.47        5.38      0.62 o 
  -6   3   9      258.71      229.42      2.88 o 
  -5   3   9      466.01      480.01      4.47 o 
  -4   3   9       93.06       86.82      1.37 o 
  -3   3   9        8.07       13.43      0.50 o 
  -2   3   9        0.05        0.20      0.28 o 
  -1   3   9      118.24      101.25      1.23 o 
   0   3   9      342.97      346.25      3.08 o 
   1   3   9       61.89       60.86      1.04 o 
   2   3   9       98.90      101.15      1.68 o 
   3   3   9       31.76       30.40      1.05 o 
   4   3   9      295.94      302.90      4.29 o 
   5   3   9       33.99       44.30      1.76 o 
   6   3   9       13.61       14.04      1.22 o 
   7   3   9        9.55        9.39      1.16 o 
   8   3   9       37.99       32.43      1.83 o 
   9   3   9        0.35        0.55      0.99 o 
  10   3   9        1.59        1.96      1.13 o 
 -13   4   9        0.02       -1.05      1.05 o 
 -12   4   9        3.05        1.37      1.06 o 
 -11   4   9       28.59       30.57      1.64 o 
 -10   4   9       21.62       22.07      1.26 o 
  -9   4   9       42.63       40.14      1.50 o 
  -8   4   9        2.44        2.33      0.65 o 
  -7   4   9        0.55        1.55      0.52 o 
  -6   4   9      164.21      150.80      2.12 o 
  -5   4   9      540.26      547.73      4.86 o 
  -4   4   9       74.77       87.11      1.38 o 
  -3   4   9        0.18        0.37      0.32 o 
  -2   4   9       21.53       22.53      0.63 o 
  -1   4   9       69.45       71.58      1.17 o 
   0   4   9      792.24      823.54      6.79 o 
   1   4   9      422.88      430.47      4.14 o 
   2   4   9       54.03       54.61      1.33 o 
   3   4   9        0.16       -0.44      0.50 o 
   4   4   9        0.53       -0.46      0.63 o 
   5   4   9      531.99      498.76      6.94 o 
   6   4   9       11.29        9.05      1.12 o 
   7   4   9        6.22        6.89      1.12 o 
   8   4   9        5.32        3.58      1.01 o 
   9   4   9       22.11       20.29      1.73 o 
  10   4   9       63.77       86.36      3.05 o 
 -12   5   9        2.08       -0.54      0.88 o 
 -11   5   9        9.85        9.42      1.72 o 
 -10   5   9      241.57      238.71      4.82 o 
  -9   5   9        4.44        4.08      0.82 o 
  -8   5   9        1.03        1.21      0.66 o 
  -7   5   9        1.87        1.38      0.62 o 
  -6   5   9       16.39       15.96      0.77 o 
  -5   5   9        0.44        0.02      0.40 o 
  -4   5   9       10.56       11.87      0.60 o 
  -3   5   9        5.13        7.05      0.47 o 
  -2   5   9       90.36       87.50      1.39 o 
  -1   5   9      235.03      225.37      2.53 o 
   0   5   9      138.82      155.65      2.08 o 
   1   5   9      115.68      106.20      1.58 o 
   2   5   9        3.06        3.93      0.57 o 
   3   5   9       28.26       29.01      1.42 o 
   4   5   9        3.85        2.74      0.74 o 
   5   5   9        0.29        0.04      0.76 o 
   6   5   9        6.85        4.72      0.99 o 
   7   5   9        1.60        0.46      0.85 o 
   8   5   9       16.59       15.71      1.53 o 
   9   5   9       20.71       22.03      1.80 o 
 -12   6   9        0.03       -0.91      0.91 o 
 -11   6   9        9.29        9.53      1.28 o 
 -10   6   9       18.16       20.01      1.49 o 
  -9   6   9        5.10        9.31      1.15 o 
  -8   6   9       27.37       27.89      1.31 o 
  -7   6   9       14.80       15.75      1.02 o 
  -6   6   9       25.79       25.69      1.08 o 
  -5   6   9       36.48       36.03      1.10 o 
  -4   6   9      154.65      153.57      2.15 o 
  -3   6   9        4.25        5.27      0.50 o 
  -2   6   9        7.15        4.89      0.51 o 
  -1   6   9       35.83       33.50      0.96 o 
   0   6   9      195.92      189.66      2.30 o 
   1   6   9        3.39        1.35      0.43 o 
   2   6   9        0.44        0.04      0.51 o 
   3   6   9      123.90      118.14      2.73 o 
   4   6   9       14.63       15.21      1.23 o 
   5   6   9      168.37      136.96      3.35 o 
   6   6   9       84.69       71.78      2.46 o 
   7   6   9        1.83        0.69      0.94 o 
   8   6   9       52.05       56.57      2.43 o 
   9   6   9        3.06        5.88      1.97 o 
 -11   7   9        0.93        0.00      1.01 o 
 -10   7   9       12.97       17.44      1.47 o 
  -9   7   9        8.99       10.74      1.24 o 
  -8   7   9        3.87        3.59      0.92 o 
  -7   7   9       11.95       12.38      1.01 o 
  -6   7   9       62.44       59.17      1.68 o 
  -5   7   9        4.99        5.26      0.66 o 
  -4   7   9       87.85       86.73      1.67 o 
  -3   7   9        9.80        8.52      0.73 o 
  -2   7   9        1.33        1.34      0.51 o 
  -1   7   9       44.13       48.44      1.40 o 
   0   7   9       85.06       95.95      1.79 o 
   1   7   9      105.42      114.25      2.15 o 
   2   7   9        2.57        2.04      0.59 o 
   3   7   9        2.85        2.91      0.66 o 
   4   7   9        9.05        9.05      0.98 o 
   5   7   9       35.69       35.00      1.81 o 
   6   7   9        0.48        0.10      0.82 o 
   7   7   9        4.43        7.47      1.47 o 
   8   7   9        0.06       -1.10      1.10 o 
 -11   8   9        0.01        0.51      1.14 o 
 -10   8   9        4.01        5.14      1.14 o 
  -9   8   9        2.79        1.95      0.97 o 
  -8   8   9       12.14       14.33      1.35 o 
  -7   8   9        0.58        1.35      0.91 o 
  -6   8   9        4.64        3.93      0.73 o 
  -5   8   9        1.61        2.18      0.63 o 
  -4   8   9       49.53       46.89      1.35 o 
  -3   8   9        7.87        7.14      0.74 o 
  -2   8   9        6.52        6.30      0.77 o 
  -1   8   9        1.79        0.82      0.55 o 
   0   8   9        0.04        0.33      0.63 o 
   1   8   9       11.91       16.67      1.14 o 
   2   8   9       28.46       27.30      1.23 o 
   3   8   9        2.94        2.03      0.72 o 
   4   8   9        0.04        0.50      0.69 o 
   5   8   9        5.86        3.82      0.99 o 
   6   8   9       40.13       40.02      2.44 o 
   7   8   9        0.20       -0.42      1.15 o 
 -10   9   9        5.01        3.86      1.27 o 
  -9   9   9        1.14        0.56      1.05 o 
  -8   9   9        0.37        1.36      1.05 o 
  -7   9   9        0.72       -0.11      0.90 o 
  -6   9   9        9.16       10.38      1.12 o 
  -5   9   9        6.43        5.53      0.78 o 
  -4   9   9        5.98        5.77      0.71 o 
  -3   9   9       15.03       13.96      1.04 o 
  -2   9   9        2.77        1.55      0.67 o 
  -1   9   9        1.56        0.92      0.63 o 
   0   9   9       12.41       17.67      1.36 o 
   1   9   9       21.47       21.38      1.30 o 
   2   9   9       11.02       12.25      1.13 o 
   3   9   9       15.27       14.95      1.40 o 
   4   9   9        2.35        3.35      0.91 o 
   5   9   9       14.97       14.80      1.49 o 
   6   9   9       11.14       12.68      1.76 o 
   7   9   9       14.70       16.52      3.41 o 
  -9  10   9        5.36        3.96      1.72 o 
  -8  10   9        8.30       10.22      2.13 o 
  -7  10   9        2.68        1.40      0.87 o 
  -6  10   9        0.55        0.57      0.84 o 
  -5  10   9        0.17        0.02      0.78 o 
  -4  10   9       17.88       11.23      1.05 o 
  -3  10   9        6.18        6.64      1.04 o 
  -2  10   9        8.02        5.40      1.44 o 
  -1  10   9       24.17       21.81      1.33 o 
   0  10   9        0.01        0.49      0.68 o 
   1  10   9       46.28       46.89      3.06 o 
   2  10   9        6.20        2.86      0.86 o 
   3  10   9        1.43        1.65      1.09 o 
   4  10   9        8.36       11.81      1.74 o 
   5  10   9       34.71       40.29      2.57 o 
  -7  11   9        0.72        1.63      1.29 o 
  -6  11   9        2.63        3.46      1.04 o 
  -5  11   9       17.55       18.57      1.46 o 
  -4  11   9        8.20       10.33      1.09 o 
  -3  11   9       41.71       44.11      1.86 o 
  -2  11   9        3.69        3.60      1.37 o 
  -1  11   9       82.11       91.24      2.82 o 
   0  11   9       15.44       16.16      1.42 o 
   1  11   9        4.08        3.99      1.07 o 
   2  11   9        6.06        7.63      1.99 o 
   3  11   9        4.81        6.95      1.49 o 
   4  11   9        0.08       -0.43      1.26 o 
  -5  12   9        5.46        6.95      1.32 o 
  -4  12   9       10.41       10.90      1.27 o 
  -3  12   9        0.70        2.54      1.23 o 
  -2  12   9        2.21        1.70      0.97 o 
  -1  12   9        0.15       -0.34      1.02 o 
   0  12   9       29.03       34.89      2.75 o 
   1  12   9        0.84        3.56      2.24 o 
   2  12   9        2.57        3.72      1.49 o 
 -13   0  10        4.55        4.04      2.54 o 
 -12   0  10        3.53        7.16      2.61 o 
 -11   0  10       27.71       32.02      2.59 o 
 -10   0  10        0.62        1.31      1.32 o 
  -9   0  10       45.21       41.91      2.68 o 
  -8   0  10        0.01        0.20      0.67 o 
  -7   0  10       76.37       80.48      1.66 o 
  -6   0  10      296.17      301.03      3.61 o 
  -5   0  10      701.90      723.92     11.31 o 
  -4   0  10        0.44       -0.26      0.40 o 
  -3   0  10       14.31       14.09      0.74 o 
  -2   0  10       15.94       15.70      0.76 o 
  -1   0  10      231.52      262.98      3.68 o 
   0   0  10        1.39        3.80      0.62 o 
   1   0  10      140.40      147.18      2.77 o 
   2   0  10      131.57      131.23      2.83 o 
   3   0  10      140.77      147.44      2.91 o 
   4   0  10      161.54      161.56      3.55 o 
   5   0  10     1539.31     1496.30     20.10 o 
   6   0  10        0.36        2.04      0.99 o 
   7   0  10       28.03       24.32      2.22 o 
   8   0  10        7.15        5.97      1.58 o 
   9   0  10        2.79        3.60      2.34 o 
 -13   1  10        1.12        2.22      1.68 o 
 -12   1  10        2.13        3.49      1.44 o 
 -11   1  10       24.41       20.72      1.90 o 
 -10   1  10        1.29        1.85      0.95 o 
  -9   1  10        0.02        0.14      0.55 o 
  -8   1  10       16.30       22.99      0.86 o 
  -7   1  10        0.23       -0.25      0.38 o 
  -6   1  10        8.06        8.40      0.46 o 
  -5   1  10      269.46      264.23      2.44 o 
  -4   1  10       63.21       56.27      0.91 o 
  -3   1  10        0.97        2.13      0.32 o 
  -2   1  10      150.83      149.46      1.77 o 
  -1   1  10       11.93       17.20      0.60 o 
   0   1  10       26.41       25.11      0.73 o 
   1   1  10        1.87        1.92      0.40 o 
   2   1  10        9.97        8.08      0.57 o 
   3   1  10       29.78       32.46      1.01 o 
   4   1  10        1.87        2.36      0.67 o 
   5   1  10      163.34      155.29      2.65 o 
   6   1  10       27.70       27.37      1.41 o 
   7   1  10        0.66        0.16      0.71 o 
   8   1  10        2.58        3.27      1.16 o 
   9   1  10        0.17       -0.04      1.15 o 
 -13   2  10        3.26        3.56      1.46 o 
 -12   2  10        0.28       -0.93      1.12 o 
 -11   2  10        0.05        0.87      1.61 o 
 -10   2  10        0.16       -0.07      1.11 o 
  -9   2  10       30.89       33.36      1.05 o 
  -8   2  10       28.97       33.14      1.00 o 
  -7   2  10       58.80       61.17      1.32 o 
  -6   2  10      219.52      228.91      2.52 o 
  -5   2  10      628.16      629.45      5.24 o 
  -4   2  10        3.92        4.90      0.40 o 
  -3   2  10        9.50        9.53      0.52 o 
  -2   2  10       76.68       89.79      1.29 o 
  -1   2  10      196.03      179.05      1.99 o 
   0   2  10       24.41       23.13      0.69 o 
   1   2  10        2.79        1.79      0.39 o 
   2   2  10       58.53       62.75      1.65 o 
   3   2  10       44.62       45.49      1.23 o 
   4   2  10      875.69      875.37      9.24 o 
   5   2  10      274.41      276.46      4.48 o 
   6   2  10        2.55        2.93      0.78 o 
   7   2  10        0.04        0.10      1.14 o 
   8   2  10       46.61       51.38      2.25 o 
   9   2  10       18.65       18.37      1.95 o 
 -13   3  10        0.28        0.34      1.55 o 
 -12   3  10        1.26        0.75      1.27 o 
 -11   3  10       13.26       14.78      1.50 o 
 -10   3  10        7.04        7.58      0.94 o 
  -9   3  10       15.09       18.65      1.12 o 
  -8   3  10       14.20       15.53      0.86 o 
  -7   3  10        2.30        0.42      0.50 o 
  -6   3  10      331.03      323.24      3.59 o 
  -5   3  10        2.27        1.58      0.46 o 
  -4   3  10       54.33       56.61      1.20 o 
  -3   3  10        8.30        6.86      0.53 o 
  -2   3  10       61.35       58.73      1.19 o 
  -1   3  10       30.55       28.82      0.93 o 
   0   3  10       42.97       36.93      1.04 o 
   1   3  10        0.41        0.68      0.47 o 
   2   3  10       30.40       34.15      1.14 o 
   3   3  10        0.03        0.65      0.55 o 
   4   3  10      198.10      210.17      3.69 o 
   5   3  10       12.24       10.09      1.01 o 
   6   3  10       21.56       18.85      1.28 o 
   7   3  10       42.54       43.49      2.04 o 
   8   3  10       27.56       35.73      2.00 o 
   9   3  10        2.19        1.42      1.14 o 
 -12   4  10        0.08        0.70      1.04 o 
 -11   4  10       19.53       24.73      1.54 o 
 -10   4  10        6.67        8.25      0.97 o 
  -9   4  10        1.90        2.25      0.72 o 
  -8   4  10        0.71        0.48      0.57 o 
  -7   4  10        0.10       -0.48      0.48 o 
  -6   4  10      183.35      183.78      3.73 o 
  -5   4  10       26.13       28.92      1.02 o 
  -4   4  10        0.11        0.12      0.39 o 
  -3   4  10       26.39       24.20      0.81 o 
  -2   4  10       51.38       51.42      1.11 o 
  -1   4  10       47.40       48.33      1.09 o 
   0   4  10      212.54      197.23      2.78 o 
   1   4  10        7.29        7.80      0.64 o 
   2   4  10       29.07       24.99      1.13 o 
   3   4  10        1.42        2.01      0.68 o 
   4   4  10       77.44       77.01      2.10 o 
   5   4  10      144.30      137.24      2.93 o 
   6   4  10        5.91        5.32      1.35 o 
   7   4  10       20.18       12.96      1.58 o 
   8   4  10       17.22       18.48      1.87 o 
   9   4  10        8.06        5.07      1.47 o 
 -12   5  10        2.15        4.02      1.23 o 
 -11   5  10       33.37       36.47      1.83 o 
 -10   5  10       85.27       97.44      2.70 o 
  -9   5  10        0.49        1.22      0.84 o 
  -8   5  10        9.34        5.51      0.81 o 
  -7   5  10        0.48        0.93      0.61 o 
  -6   5  10        5.04        7.49      0.74 o 
  -5   5  10      122.95      144.38      2.37 o 
  -4   5  10       18.35       16.45      0.83 o 
  -3   5  10       60.59       67.64      1.64 o 
  -2   5  10       21.84       21.70      0.80 o 
  -1   5  10      114.72      104.93      1.79 o 
   0   5  10       96.58       93.73      1.67 o 
   1   5  10        1.66        2.21      0.54 o 
   2   5  10       47.71       43.03      1.79 o 
   3   5  10        0.23       -0.45      0.59 o 
   4   5  10        2.44        2.86      1.04 o 
   5   5  10        3.19        4.44      1.63 o 
   6   5  10        4.53        4.42      1.11 o 
   7   5  10        0.25        0.68      0.89 o 
   8   5  10        1.87        0.46      1.16 o 
 -12   6  10        0.99        1.27      1.08 o 
 -11   6  10       17.68       16.69      1.50 o 
 -10   6  10       89.78       98.46      2.78 o 
  -9   6  10        4.84        6.40      1.06 o 
  -8   6  10        4.82        2.16      1.30 o 
  -7   6  10        2.86        1.93      0.80 o 
  -6   6  10        4.02        3.96      0.72 o 
  -5   6  10       18.61       16.13      0.90 o 
  -4   6  10       37.37       38.77      1.21 o 
  -3   6  10       28.51       29.79      0.89 o 
  -2   6  10       15.86       17.80      0.82 o 
  -1   6  10      330.50      340.33      4.21 o 
   0   6  10      373.30      378.41      4.56 o 
   1   6  10       33.91       33.91      1.16 o 
   2   6  10        0.01       -0.59      0.59 o 
   3   6  10       57.79       59.96      2.07 o 
   4   6  10        0.89        2.25      0.83 o 
   5   6  10       24.73       22.22      1.99 o 
   6   6  10       15.26       12.61      1.36 o 
   7   6  10        1.15        2.31      1.05 o 
   8   6  10        0.25       -0.65      0.96 o 
 -11   7  10        0.96        0.51      0.98 o 
 -10   7  10       40.01       36.84      2.63 o 
  -9   7  10       23.76       25.64      2.26 o 
  -8   7  10        1.32        1.41      1.23 o 
  -7   7  10       16.32       14.34      1.23 o 
  -6   7  10       16.56       15.16      1.04 o 
  -5   7  10       46.16       40.45      1.52 o 
  -4   7  10       52.96       49.07      1.32 o 
  -3   7  10        2.01        0.48      0.52 o 
  -2   7  10        1.07       -0.01      0.49 o 
  -1   7  10       14.73       17.12      0.90 o 
   0   7  10      434.58      430.30      5.54 o 
   1   7  10        6.74        5.79      0.79 o 
   2   7  10        7.46        5.86      0.80 o 
   3   7  10        5.05        7.92      1.03 o 
   4   7  10        0.19        0.26      0.79 o 
   5   7  10       16.64       17.20      1.55 o 
   6   7  10       11.91       10.33      1.34 o 
   7   7  10       16.87       16.07      1.63 o 
 -10   8  10       16.77       15.92      1.72 o 
  -9   8  10        0.05       -0.06      0.99 o 
  -8   8  10        7.77        5.18      1.28 o 
  -7   8  10        0.01       -0.31      0.69 o 
  -6   8  10        9.72        9.37      1.23 o 
  -5   8  10        3.62        3.76      0.72 o 
  -4   8  10       32.78       29.51      1.52 o 
  -3   8  10        8.49        7.46      0.81 o 
  -2   8  10       15.40       17.24      1.07 o 
  -1   8  10       87.00       93.04      2.13 o 
   0   8  10      301.08      300.27      4.49 o 
   1   8  10        3.68        0.58      0.65 o 
   2   8  10        0.77        0.06      0.63 o 
   3   8  10       23.99       24.15      2.21 o 
   4   8  10        0.08       -0.44      0.85 o 
   5   8  10        0.24        0.88      0.92 o 
   6   8  10        4.64        3.43      1.47 o 
   7   8  10        2.89        5.76      1.91 o 
  -9   9  10        0.00       -0.83      1.07 o 
  -8   9  10        9.21        8.69      1.20 o 
  -7   9  10       20.16       17.56      1.44 o 
  -6   9  10        6.61        7.23      1.09 o 
  -5   9  10        1.67        1.32      0.80 o 
  -4   9  10        4.11        4.25      0.84 o 
  -3   9  10        3.32        2.10      0.72 o 
  -2   9  10        0.02       -0.57      0.57 o 
  -1   9  10        2.75        2.34      0.72 o 
   0   9  10       19.30       19.65      1.18 o 
   1   9  10        5.93        6.08      1.12 o 
   2   9  10        0.92       -0.11      0.74 o 
   3   9  10       23.26       18.74      4.78 o 
   4   9  10        0.01        0.34      1.45 o 
   5   9  10        0.43       -0.73      1.21 o 
   6   9  10        0.03        0.43      1.39 o 
  -8  10  10        2.17        3.68      1.51 o 
  -7  10  10        0.23       -0.62      0.83 o 
  -6  10  10        8.62        5.77      1.05 o 
  -5  10  10        2.65        1.00      0.85 o 
  -4  10  10        0.25        1.01      0.74 o 
  -3  10  10        0.16       -0.66      0.66 o 
  -2  10  10       13.36       15.10      1.25 o 
  -1  10  10      125.43      124.69      2.93 o 
   0  10  10      124.87      128.72      2.71 o 
   1  10  10        6.66        5.58      1.17 o 
   2  10  10        0.56        0.91      0.88 o 
   3  10  10       16.24       23.82      2.42 o 
   4  10  10       32.64       27.90      2.85 o 
  -6  11  10        0.68        2.22      1.09 o 
  -5  11  10        0.22       -0.81      0.82 o 
  -4  11  10        3.78        5.50      1.07 o 
  -3  11  10        0.68        0.27      0.81 o 
  -2  11  10        0.17        1.37      0.98 o 
  -1  11  10       21.06       19.90      1.57 o 
   0  11  10        0.06        0.17      0.92 o 
   1  11  10        0.97        1.05      0.94 o 
   2  11  10        5.35        3.94      1.28 o 
   3  11  10        0.35       -0.79      1.51 o 
  -3  12  10        0.47       -0.26      0.89 o 
  -2  12  10       12.89       13.75      1.97 o 
  -1  12  10        6.51        8.80      1.54 o 
   0  12  10        6.16        8.59      2.04 o 
 -13   1  11        1.66        4.80      2.02 o 
 -12   1  11        8.41        7.01      2.26 o 
 -11   1  11       57.15       67.30      3.34 o 
 -10   1  11        3.29        2.45      1.11 o 
  -9   1  11        6.59        7.48      0.95 o 
  -8   1  11        1.68        1.87      0.55 o 
  -7   1  11        0.66        0.96      0.46 o 
  -6   1  11       18.02       17.17      0.69 o 
  -5   1  11        4.78        4.35      0.45 o 
  -4   1  11       54.59       53.98      1.04 o 
  -3   1  11       10.79        9.30      0.56 o 
  -2   1  11        9.85       14.90      0.64 o 
  -1   1  11      335.20      331.89      3.19 o 
   0   1  11        1.84        1.88      0.44 o 
   1   1  11        7.89        5.74      0.57 o 
   2   1  11        2.95        2.82      0.53 o 
   3   1  11       16.19       17.26      0.98 o 
   4   1  11      437.04      439.46      5.70 o 
   5   1  11       27.58       29.55      1.34 o 
   6   1  11        8.19        7.73      0.99 o 
   7   1  11        5.30        4.15      0.98 o 
   8   1  11        0.71        2.52      1.20 o 
   9   1  11       37.99       39.66      2.58 o 
 -13   2  11        0.21       -1.30      1.30 o 
 -12   2  11        0.01       -0.49      1.22 o 
 -11   2  11        8.76        6.58      1.49 o 
 -10   2  11        0.56       -0.09      0.72 o 
  -9   2  11        3.24        2.32      0.62 o 
  -8   2  11        0.84        1.23      0.60 o 
  -7   2  11       31.52       31.73      1.10 o 
  -6   2  11      304.29      302.50      3.46 o 
  -5   2  11        3.03        3.27      0.56 o 
  -4   2  11       54.80       47.89      1.07 o 
  -3   2  11        8.16       10.29      0.59 o 
  -2   2  11       21.43       21.91      0.77 o 
  -1   2  11      157.98      157.17      2.09 o 
   0   2  11       32.10       37.57      1.10 o 
   1   2  11        0.01       -0.49      0.49 o 
   2   2  11       20.76       21.52      1.01 o 
   3   2  11       25.55       24.43      1.18 o 
   4   2  11      295.33      315.86      4.49 o 
   5   2  11       24.22       20.47      1.31 o 
   6   2  11       36.33       34.58      1.63 o 
   7   2  11        0.01        0.65      0.80 o 
   8   2  11       50.48       61.56      2.50 o 
   9   2  11       55.98       66.76      5.00 o 
 -12   3  11       11.20        7.88      1.63 o 
 -11   3  11       18.36       18.18      1.59 o 
 -10   3  11       28.89       28.48      1.28 o 
  -9   3  11       17.42       19.43      1.03 o 
  -8   3  11        8.36        5.93      0.75 o 
  -7   3  11        0.26        0.71      0.57 o 
  -6   3  11       34.93       34.60      1.20 o 
  -5   3  11       60.98       58.57      1.31 o 
  -4   3  11       43.77       46.31      1.22 o 
  -3   3  11        0.18       -0.15      0.37 o 
  -2   3  11      270.05      279.84      3.30 o 
  -1   3  11       86.71       81.87      2.11 o 
   0   3  11      141.47      133.55      2.12 o 
   1   3  11        3.44        0.81      0.51 o 
   2   3  11       12.73       10.59      0.97 o 
   3   3  11       97.62       87.36      2.03 o 
   4   3  11       10.59        8.59      1.02 o 
   5   3  11       18.46       27.68      1.63 o 
   6   3  11       26.03       35.69      1.67 o 
   7   3  11        9.64        9.36      1.35 o 
   8   3  11        0.53        0.86      1.07 o 
 -12   4  11        5.45        7.06      1.36 o 
 -11   4  11       12.32       16.26      1.43 o 
 -10   4  11        8.21       10.14      1.07 o 
  -9   4  11        8.41        7.05      0.94 o 
  -8   4  11       20.12       24.06      1.15 o 
  -7   4  11       20.97       20.62      1.03 o 
  -6   4  11       13.73       14.36      0.88 o 
  -5   4  11       42.32       40.43      1.18 o 
  -4   4  11       40.04       44.45      1.51 o 
  -3   4  11       44.03       35.86      1.09 o 
  -2   4  11        0.43        0.29      0.48 o 
  -1   4  11       82.85       77.78      1.57 o 
   0   4  11       19.08       16.38      1.10 o 
   1   4  11       17.53       16.96      1.00 o 
   2   4  11       74.42       77.66      1.88 o 
   3   4  11        4.92        2.78      0.79 o 
   4   4  11        7.43        6.65      0.96 o 
   5   4  11        0.99        0.95      0.77 o 
   6   4  11       77.71       78.05      2.65 o 
   7   4  11       13.68       17.75      1.62 o 
   8   4  11       20.53       21.90      1.98 o 
 -12   5  11        0.46        1.01      1.34 o 
 -11   5  11        8.80        8.38      1.40 o 
 -10   5  11        1.38        1.25      1.43 o 
  -9   5  11       33.53       36.59      1.72 o 
  -8   5  11        8.98        7.57      1.02 o 
  -7   5  11       81.37       88.45      2.62 o 
  -6   5  11        0.18        0.01      0.56 o 
  -5   5  11       49.87       51.46      1.42 o 
  -4   5  11        5.65        8.28      0.67 o 
  -3   5  11      104.76      103.36      1.82 o 
  -2   5  11       27.99       25.93      1.15 o 
  -1   5  11       36.64       41.00      2.10 o 
   0   5  11       95.95       93.88      1.90 o 
   1   5  11        9.09        9.78      0.81 o 
   2   5  11        3.90        1.81      0.74 o 
   3   5  11       92.04       95.48      2.80 o 
   4   5  11        0.00        0.83      0.78 o 
   5   5  11        5.06        2.83      1.24 o 
   6   5  11        0.00        0.18      0.91 o 
   7   5  11        6.72       12.24      1.54 o 
   8   5  11       30.85       39.71      4.94 o 
 -11   6  11       18.19       19.17      1.81 o 
 -10   6  11       19.69       20.74      1.76 o 
  -9   6  11        6.03        8.67      1.14 o 
  -8   6  11        0.26        0.47      0.76 o 
  -7   6  11        7.51        8.32      1.40 o 
  -6   6  11       12.21        9.26      0.82 o 
  -5   6  11        8.04        9.40      0.82 o 
  -4   6  11        1.01        0.87      0.55 o 
  -3   6  11        7.68        8.26      0.67 o 
  -2   6  11      110.00      104.35      2.04 o 
  -1   6  11      119.73      131.45      3.02 o 
   0   6  11       25.43       28.57      1.25 o 
   1   6  11      100.05      103.41      2.22 o 
   2   6  11        0.95        1.05      0.79 o 
   3   6  11        7.95        5.64      0.92 o 
   4   6  11        0.31       -0.19      0.85 o 
   5   6  11       10.86        6.47      1.18 o 
   6   6  11        0.92        2.65      1.20 o 
   7   6  11       19.08       28.69      2.26 o 
 -10   7  11        1.78        1.55      1.12 o 
  -9   7  11        2.62        3.37      1.02 o 
  -8   7  11        0.80        0.44      0.88 o 
  -7   7  11       14.87       12.59      1.22 o 
  -6   7  11       74.55       78.05      2.30 o 
  -5   7  11        4.58        3.45      0.68 o 
  -4   7  11       14.21       15.59      0.92 o 
  -3   7  11       15.57       17.97      0.90 o 
  -2   7  11       19.87       21.93      0.98 o 
  -1   7  11      116.17      127.06      2.35 o 
   0   7  11      121.89      115.11      4.12 o 
   1   7  11        1.37        3.22      1.03 o 
   2   7  11        0.34       -0.32      0.75 o 
   3   7  11        5.05        4.80      0.91 o 
   4   7  11       81.36       86.69      2.77 o 
   5   7  11        5.44        4.67      2.32 o 
   6   7  11        0.07        0.95      1.10 o 
 -10   8  11        0.05        0.61      1.11 o 
  -9   8  11        3.38        5.34      1.08 o 
  -8   8  11        2.99        2.55      1.05 o 
  -7   8  11        1.04        2.03      0.91 o 
  -6   8  11        0.82        0.26      0.81 o 
  -5   8  11        0.00        0.12      0.75 o 
  -4   8  11        6.22        5.52      0.86 o 
  -3   8  11        1.12        1.10      0.65 o 
  -2   8  11       17.22       15.42      1.00 o 
  -1   8  11       14.28       14.87      1.08 o 
   0   8  11        3.35        5.86      0.94 o 
   1   8  11        2.04        1.65      1.19 o 
   2   8  11       12.93       13.65      1.19 o 
   3   8  11        0.79       -0.41      1.02 o 
   4   8  11        1.13        3.27      1.16 o 
   5   8  11        7.07        7.25      1.45 o 
   6   8  11        1.40        2.13      2.26 o 
  -9   9  11        0.40        0.36      1.26 o 
  -8   9  11        1.09        2.88      1.00 o 
  -7   9  11        2.95        2.48      0.99 o 
  -6   9  11       24.07       24.76      1.57 o 
  -5   9  11       22.05       17.33      1.73 o 
  -4   9  11        4.97        3.01      0.88 o 
  -3   9  11        0.03       -0.32      0.62 o 
  -2   9  11       10.46       11.06      1.13 o 
  -1   9  11       13.64       14.37      1.22 o 
   0   9  11        0.12        0.07      0.71 o 
   1   9  11        6.65        6.16      1.23 o 
   2   9  11        2.85        1.45      0.97 o 
   3   9  11        4.39        4.18      1.26 o 
   4   9  11        8.62       13.23      4.15 o 
   5   9  11        4.62        3.05      2.20 o 
  -7  10  11        0.00       -0.66      0.97 o 
  -6  10  11       20.87       21.48      1.57 o 
  -5  10  11        8.78        8.93      1.19 o 
  -4  10  11        2.71        2.17      1.12 o 
  -3  10  11        0.23        1.49      0.84 o 
  -2  10  11        3.50        5.32      1.06 o 
  -1  10  11       49.20       54.64      2.00 o 
   0  10  11        1.66        3.79      1.04 o 
   1  10  11       14.35       13.93      1.43 o 
   2  10  11        0.49        2.20      1.02 o 
   3  10  11        7.40       10.20      1.63 o 
  -5  11  11        3.34        5.59      1.31 o 
  -4  11  11        2.67        3.10      1.04 o 
  -3  11  11        0.05        0.43      0.86 o 
  -2  11  11        5.15        4.23      1.18 o 
  -1  11  11        0.56        1.43      0.97 o 
   0  11  11        6.60        5.20      1.23 o 
   1  11  11        5.29        3.20      1.09 o 
 -12   0  12        9.19       15.40      2.36 o 
 -11   0  12       26.54       26.23      2.56 o 
 -10   0  12        6.44        2.19      1.56 o 
  -9   0  12        0.01        2.48      1.93 o 
  -8   0  12        4.22        3.34      1.25 o 
  -7   0  12        1.71        2.05      0.74 o 
  -6   0  12        1.08        0.50      0.58 o 
  -5   0  12        5.26        4.63      0.69 o 
  -4   0  12        1.13        0.31      0.53 o 
  -3   0  12        8.33        9.00      0.85 o 
  -2   0  12      230.73      231.11      4.98 o 
  -1   0  12      300.45      309.03      4.50 o 
   0   0  12       42.52       32.24      1.40 o 
   1   0  12       16.97       21.87      1.46 o 
   2   0  12        0.11       -0.38      0.70 o 
   3   0  12       24.49       27.17      1.98 o 
   4   0  12        4.43        7.68      1.31 o 
   5   0  12       12.66       11.32      1.48 o 
   6   0  12       36.03       46.08      4.02 o 
   7   0  12       43.42       56.43      3.93 o 
   8   0  12       35.80       39.16      3.08 o 
 -12   1  12        0.24        0.11      1.31 o 
 -11   1  12        0.08        1.02      1.03 o 
 -10   1  12        6.25        7.25      1.45 o 
  -9   1  12        0.44        1.95      1.22 o 
  -8   1  12        0.88        0.81      0.71 o 
  -7   1  12        9.75        9.63      0.78 o 
  -6   1  12       15.07       18.35      0.90 o 
  -5   1  12        9.60       10.99      0.62 o 
  -4   1  12       28.86       27.56      0.83 o 
  -3   1  12       32.40       33.76      0.93 o 
  -2   1  12       14.99       13.41      0.66 o 
  -1   1  12       46.58       45.96      1.07 o 
   0   1  12       20.15       18.51      0.80 o 
   1   1  12        6.15        6.25      0.64 o 
   2   1  12        4.82        3.96      0.72 o 
   3   1  12        0.04       -0.52      0.64 o 
   4   1  12        9.44        9.30      0.99 o 
   5   1  12        7.06        6.15      0.89 o 
   6   1  12        1.77        1.32      0.87 o 
   7   1  12        3.85        2.42      0.98 o 
   8   1  12        4.93        5.95      1.71 o 
 -12   2  12        0.13        0.79      1.30 o 
 -11   2  12        0.93        3.73      1.73 o 
 -10   2  12       13.65       18.46      1.81 o 
  -9   2  12        2.44        3.35      0.72 o 
  -8   2  12        0.16       -0.44      0.57 o 
  -7   2  12       97.40       99.29      2.19 o 
  -6   2  12       11.00       10.33      0.81 o 
  -5   2  12       39.53       39.65      1.22 o 
  -4   2  12       26.35       26.44      0.91 o 
  -3   2  12       19.01       17.00      0.78 o 
  -2   2  12       30.18       28.21      1.00 o 
  -1   2  12       18.68       15.23      0.84 o 
   0   2  12      102.18      101.88      2.02 o 
   1   2  12        7.89        5.37      0.75 o 
   2   2  12        0.61        2.12      0.68 o 
   3   2  12       34.13       25.93      1.28 o 
   4   2  12       16.08       18.55      1.19 o 
   5   2  12      106.02      108.43      2.75 o 
   6   2  12        9.24       12.33      1.24 o 
   7   2  12        3.37        5.28      1.07 o 
   8   2  12       43.57       45.85      2.34 o 
 -12   3  12        1.82        2.60      1.91 o 
 -11   3  12       14.28       16.94      2.48 o 
 -10   3  12        0.01       -0.67      0.77 o 
  -9   3  12        8.42        6.83      0.84 o 
  -8   3  12        2.87        3.19      0.73 o 
  -7   3  12        0.30        3.41      1.02 o 
  -6   3  12       23.29       26.70      1.22 o 
  -5   3  12       60.34       56.01      1.61 o 
  -4   3  12        0.58        0.44      0.52 o 
  -3   3  12       18.55       20.34      0.96 o 
  -2   3  12       12.34       14.01      1.06 o 
  -1   3  12      137.50      148.31      2.45 o 
   0   3  12       13.79       12.49      0.92 o 
   1   3  12       11.90       14.21      0.99 o 
   2   3  12       13.96       10.77      0.93 o 
   3   3  12       35.47       36.30      1.46 o 
   4   3  12       40.68       40.55      2.58 o 
   5   3  12       26.29       23.86      1.48 o 
   6   3  12        6.68        8.56      1.13 o 
   7   3  12        0.14       -0.85      0.92 o 
   8   3  12       20.82       22.60      2.23 o 
 -12   4  12       22.67       22.52      5.38 o 
 -11   4  12        0.30        1.12      0.91 o 
 -10   4  12        0.03        1.06      0.96 o 
  -9   4  12        8.35        7.34      1.39 o 
  -8   4  12       45.84       40.80      1.57 o 
  -7   4  12        7.12        6.25      0.79 o 
  -6   4  12        8.46        7.38      0.87 o 
  -5   4  12       27.50       23.68      1.24 o 
  -4   4  12       35.72       37.55      1.25 o 
  -3   4  12       36.47       36.40      1.23 o 
  -2   4  12       25.76       25.18      1.17 o 
  -1   4  12       44.86       43.33      1.33 o 
   0   4  12        0.74       -0.40      0.53 o 
   1   4  12        0.02       -0.41      0.59 o 
   2   4  12      164.23      156.44      2.87 o 
   3   4  12       36.59       42.83      1.77 o 
   4   4  12        5.99        3.80      0.92 o 
   5   4  12        6.57        4.02      0.97 o 
   6   4  12       28.57       29.28      3.13 o 
   7   4  12        1.44        2.09      1.13 o 
 -11   5  12        1.41        0.62      0.99 o 
 -10   5  12        2.45        2.44      1.02 o 
  -9   5  12       17.27       17.72      1.67 o 
  -8   5  12       26.87       21.99      1.43 o 
  -7   5  12       11.04       11.50      1.07 o 
  -6   5  12       44.23       46.32      1.46 o 
  -5   5  12        1.39        1.11      0.78 o 
  -4   5  12       40.15       42.84      1.42 o 
  -3   5  12        1.89        1.50      0.65 o 
  -2   5  12        0.04        2.83      1.93 o 
  -1   5  12      125.50      116.62      2.99 o 
   0   5  12        2.95        1.48      0.59 o 
   1   5  12        4.86        2.99      0.75 o 
   2   5  12        5.25        8.37      1.02 o 
   3   5  12       53.38       58.14      2.02 o 
   4   5  12       68.44       56.41      2.92 o 
   5   5  12       11.12       14.51      2.18 o 
   6   5  12        4.79        3.18      1.13 o 
   7   5  12        1.21        4.89      1.46 o 
 -11   6  12        7.45       11.04      2.75 o 
 -10   6  12        0.27        0.36      0.91 o 
  -9   6  12        4.42        2.66      0.98 o 
  -8   6  12        6.83        6.92      1.74 o 
  -7   6  12        3.29        3.80      0.94 o 
  -6   6  12       11.42       11.26      1.02 o 
  -5   6  12       34.93       33.98      1.42 o 
  -4   6  12        0.25       -0.19      0.58 o 
  -3   6  12        0.22       -0.20      0.56 o 
  -2   6  12       41.13       40.35      1.49 o 
  -1   6  12        0.26        0.83      0.67 o 
   0   6  12       28.94       25.91      1.41 o 
   1   6  12       35.37       32.51      1.53 o 
   2   6  12        0.02       -0.76      0.76 o 
   3   6  12       22.56       25.67      1.46 o 
   4   6  12        6.87        5.61      1.16 o 
   5   6  12        6.35        8.44      2.37 o 
   6   6  12        3.19        4.77      1.25 o 
 -10   7  12        3.00        1.84      1.04 o 
  -9   7  12        0.99        0.08      0.92 o 
  -8   7  12        3.04        5.19      1.05 o 
  -7   7  12        1.71        1.74      0.99 o 
  -6   7  12        0.19        0.34      0.81 o 
  -5   7  12        1.04        0.57      0.72 o 
  -4   7  12        5.21        4.95      0.95 o 
  -3   7  12       30.68       27.97      1.51 o 
  -2   7  12       10.29       10.79      1.57 o 
  -1   7  12        0.10        0.99      0.72 o 
   0   7  12       32.51       29.63      1.51 o 
   1   7  12        2.79        2.00      0.81 o 
   2   7  12        1.34        0.67      0.83 o 
   3   7  12       27.04       22.46      1.43 o 
   4   7  12        3.91        4.18      1.60 o 
   5   7  12        4.04        4.91      1.18 o 
   6   7  12        2.04        7.05      2.92 o 
  -9   8  12        0.41       -1.04      1.16 o 
  -8   8  12        2.20        4.42      1.12 o 
  -7   8  12       16.81       19.34      1.49 o 
  -6   8  12       31.56       30.97      1.68 o 
  -5   8  12        1.28        3.10      0.91 o 
  -4   8  12        0.50        0.52      0.72 o 
  -3   8  12        0.18       -0.67      0.67 o 
  -2   8  12        9.83        6.86      1.04 o 
  -1   8  12       12.13       13.60      1.21 o 
   0   8  12        2.56        2.53      0.82 o 
   1   8  12        2.74        3.05      0.91 o 
   2   8  12        2.94        2.69      1.29 o 
   3   8  12       21.64       25.02      2.05 o 
   4   8  12       31.02       31.54      3.01 o 
   5   8  12        0.15        0.01      1.13 o 
  -8   9  12        1.09        0.62      1.08 o 
  -7   9  12        0.21        0.63      0.95 o 
  -6   9  12       21.63       15.06      1.39 o 
  -5   9  12        4.45        4.24      0.99 o 
  -4   9  12        0.76       -0.52      0.80 o 
  -3   9  12        0.01       -0.59      0.65 o 
  -2   9  12        1.82        4.37      1.10 o 
  -1   9  12        0.52        1.32      0.92 o 
   0   9  12        3.51        1.94      0.84 o 
   1   9  12        0.55        0.65      0.85 o 
   2   9  12        8.19        9.46      1.60 o 
   3   9  12        0.93       -0.56      1.16 o 
  -6  10  12        4.88        6.94      1.30 o 
  -5  10  12       10.00       11.08      1.32 o 
  -4  10  12        0.53        0.14      0.90 o 
  -3  10  12        1.28        2.74      0.94 o 
  -2  10  12        9.97       13.75      1.34 o 
  -1  10  12        0.55        2.28      1.07 o 
   0  10  12        1.18        2.11      1.29 o 
   1  10  12       28.58       29.50      1.91 o 
   2  10  12        0.10       -0.59      1.87 o 
 -12   1  13        0.86        2.68      1.84 o 
 -11   1  13        4.20        4.29      1.77 o 
 -10   1  13       11.80       10.39      1.99 o 
  -9   1  13        3.65        7.00      1.76 o 
  -8   1  13        0.64       -0.72      0.96 o 
  -7   1  13       95.31       97.01      2.40 o 
  -6   1  13        4.40        2.62      0.62 o 
  -5   1  13        3.57        1.21      0.50 o 
  -4   1  13        8.32        8.51      0.67 o 
  -3   1  13        4.57        4.55      0.56 o 
  -2   1  13        5.54        3.99      0.58 o 
  -1   1  13       26.06       19.89      0.89 o 
   0   1  13        9.49       11.38      0.86 o 
   1   1  13       62.46       61.34      1.63 o 
   2   1  13        0.69       -0.64      0.64 o 
   3   1  13      328.25      328.13      4.78 o 
   4   1  13       21.17       17.73      1.20 o 
   5   1  13        0.77        0.47      0.77 o 
   6   1  13        1.47        1.97      0.93 o 
   7   1  13        0.04       -0.49      0.97 o 
 -12   2  13        0.17        2.24      2.71 o 
 -11   2  13        0.13        0.83      1.66 o 
 -10   2  13        0.00       -1.43      1.43 o 
  -9   2  13        0.81        0.16      0.82 o 
  -8   2  13        0.02        0.05      0.67 o 
  -7   2  13        8.72        9.81      0.95 o 
  -6   2  13       60.37       54.19      1.60 o 
  -5   2  13       19.83       18.85      1.00 o 
  -4   2  13        0.94        0.91      0.56 o 
  -3   2  13        0.32       -0.11      0.46 o 
  -2   2  13        7.53        5.82      0.66 o 
  -1   2  13       10.66        9.69      0.80 o 
   0   2  13        6.13        5.25      0.77 o 
   1   2  13        6.82        8.48      0.91 o 
   2   2  13        0.59       -0.57      0.73 o 
   3   2  13       76.97       80.96      2.56 o 
   4   2  13       56.44       60.45      2.57 o 
   5   2  13        2.85        1.52      0.88 o 
   6   2  13        5.79        5.29      1.08 o 
   7   2  13       15.25       16.71      1.71 o 
 -11   3  13        6.89        6.76      2.04 o 
 -10   3  13       13.82       17.17      1.57 o 
  -9   3  13        6.11        7.13      1.04 o 
  -8   3  13        3.79        1.56      0.80 o 
  -7   3  13      186.16      176.89      3.61 o 
  -6   3  13       15.71       12.13      1.01 o 
  -5   3  13       31.88       30.63      1.20 o 
  -4   3  13       20.45       21.55      1.06 o 
  -3   3  13       19.26       19.36      1.00 o 
  -2   3  13       18.98       18.57      0.92 o 
  -1   3  13       24.28       19.35      1.02 o 
   0   3  13        8.30       10.13      0.92 o 
   1   3  13        8.89        6.74      0.88 o 
   2   3  13      126.40      131.28      2.69 o 
   3   3  13      197.55      206.17      3.56 o 
   4   3  13        3.74        4.48      1.09 o 
   5   3  13       40.75       39.19      2.18 o 
   6   3  13        3.45        6.55      1.13 o 
   7   3  13        0.02       -1.88      1.88 o 
 -11   4  13        0.34       -0.25      1.08 o 
 -10   4  13        0.36        0.40      0.90 o 
  -9   4  13        1.41        2.27      1.03 o 
  -8   4  13       39.61       35.25      1.68 o 
  -7   4  13       11.61       12.58      1.19 o 
  -6   4  13        1.88        2.64      0.73 o 
  -5   4  13       26.01       28.10      1.18 o 
  -4   4  13       16.71       18.98      1.09 o 
  -3   4  13       17.21       20.07      1.05 o 
  -2   4  13        1.28        1.40      0.60 o 
  -1   4  13        0.08        0.19      0.63 o 
   0   4  13        0.05       -0.37      0.70 o 
   1   4  13        2.38        0.87      0.70 o 
   2   4  13       68.89       75.20      2.05 o 
   3   4  13       24.28       21.06      1.43 o 
   4   4  13        0.02       -0.36      0.80 o 
   5   4  13        8.57       10.45      1.23 o 
   6   4  13        0.30        0.47      1.03 o 
 -10   5  13        0.59        0.72      0.91 o 
  -9   5  13        3.67        2.55      0.97 o 
  -8   5  13       18.18       20.21      1.65 o 
  -7   5  13        1.07        0.85      0.84 o 
  -6   5  13       31.95       26.72      1.48 o 
  -5   5  13        0.28        1.12      0.78 o 
  -4   5  13       10.35        8.04      0.92 o 
  -3   5  13       11.68        9.48      0.88 o 
  -2   5  13      423.50      424.60      6.65 o 
  -1   5  13        0.86        1.76      0.74 o 
   0   5  13       18.40       15.20      1.26 o 
   1   5  13       28.94       27.99      1.47 o 
   2   5  13       13.07       10.93      1.15 o 
   3   5  13        9.77        8.07      1.11 o 
   4   5  13       36.70       33.68      1.74 o 
   5   5  13        3.97        1.10      1.00 o 
   6   5  13        0.61       -1.09      1.09 o 
 -10   6  13        6.39        4.26      1.12 o 
  -9   6  13        0.21       -0.32      1.02 o 
  -8   6  13        0.17       -0.79      0.79 o 
  -7   6  13        2.49        1.64      0.95 o 
  -6   6  13       21.08       18.58      1.38 o 
  -5   6  13        0.90        3.07      0.86 o 
  -4   6  13       10.74        8.38      1.23 o 
  -3   6  13        6.11        6.24      0.99 o 
  -2   6  13      106.66      105.10      2.42 o 
  -1   6  13       79.60       82.91      2.16 o 
   0   6  13        4.76        5.33      0.90 o 
   1   6  13       23.93       21.85      1.76 o 
   2   6  13        0.04        0.75      0.80 o 
   3   6  13        0.00        0.01      0.81 o 
   4   6  13        0.26        0.25      1.00 o 
   5   6  13        0.02        1.95      1.18 o 
  -9   7  13        0.39        0.46      1.02 o 
  -8   7  13        3.28        2.99      1.02 o 
  -7   7  13        0.02        0.65      0.85 o 
  -6   7  13        1.28        1.55      0.97 o 
  -5   7  13       26.40       26.33      1.55 o 
  -4   7  13        8.59        9.05      1.12 o 
  -3   7  13        0.28       -0.60      0.76 o 
  -2   7  13       51.96       54.20      2.22 o 
  -1   7  13        9.86        8.41      0.97 o 
   0   7  13        4.34        3.43      0.91 o 
   1   7  13        2.90        1.06      0.91 o 
   2   7  13        0.12        1.20      0.92 o 
   3   7  13        2.26        3.15      1.27 o 
   4   7  13        0.53       -0.73      0.94 o 
  -8   8  13        3.91        5.08      1.25 o 
  -7   8  13        0.00        0.27      0.96 o 
  -6   8  13        3.52        1.60      1.01 o 
  -5   8  13        0.72        0.65      0.93 o 
  -4   8  13        0.01       -0.17      0.79 o 
  -3   8  13        7.11        4.42      1.00 o 
  -2   8  13        1.91        1.00      0.91 o 
  -1   8  13        0.17        0.41      0.82 o 
   0   8  13        0.07        0.48      0.80 o 
   1   8  13        0.30       -0.73      0.73 o 
   2   8  13        3.02        3.96      1.26 o 
   3   8  13        0.02        2.97      1.28 o 
  -6   9  13        2.27        1.70      1.10 o 
  -5   9  13        0.00        0.76      0.96 o 
  -4   9  13        4.42        5.85      1.32 o 
  -3   9  13        0.62        1.19      0.90 o 
  -2   9  13       62.43       72.62      2.69 o 
  -1   9  13       14.06       15.08      1.52 o 
   0   9  13        1.19       -0.48      0.81 o 
   1   9  13        0.04        0.25      0.85 o 
   2   9  13        7.30       12.60      1.78 o 
  -4  10  13        6.46        5.05      2.68 o 
  -3  10  13        0.08       -1.46      1.83 o 
  -2  10  13        2.90        3.11      1.20 o 
  -1  10  13       14.42       14.15      1.56 o 
 -11   0  14        1.34        4.85      2.65 o 
 -10   0  14        0.21       -1.22      2.17 o 
  -9   0  14        4.20        4.71      2.58 o 
  -8   0  14       19.52       17.73      2.11 o 
  -7   0  14        1.73        3.60      1.50 o 
  -6   0  14        2.22        0.74      0.92 o 
  -5   0  14       14.57       14.21      1.11 o 
  -4   0  14        2.47        3.77      0.79 o 
  -3   0  14       78.95       80.89      2.46 o 
  -2   0  14       18.26       15.40      1.28 o 
  -1   0  14        1.12        0.53      0.80 o 
   0   0  14        2.28        2.43      0.90 o 
   1   0  14        2.56        1.95      0.92 o 
   2   0  14      118.41      142.09      4.10 o 
   3   0  14       27.36       23.67      1.96 o 
   4   0  14        2.04        1.82      1.18 o 
   5   0  14       28.12       21.33      2.01 o 
   6   0  14        1.07        3.32      1.63 o 
 -11   1  14        0.01       -1.15      1.53 o 
 -10   1  14        1.22        4.18      1.79 o 
  -9   1  14        0.89       -0.35      1.50 o 
  -8   1  14       18.57       16.32      1.69 o 
  -7   1  14        4.93        2.89      0.70 o 
  -6   1  14        0.30        1.15      0.62 o 
  -5   1  14        2.81        2.07      0.64 o 
  -4   1  14        7.95        7.89      0.74 o 
  -3   1  14        9.14       10.49      0.80 o 
  -2   1  14       30.60       27.34      1.17 o 
  -1   1  14        0.95        1.08      0.59 o 
   0   1  14        3.48        2.86      0.70 o 
   1   1  14       14.87       14.37      1.13 o 
   2   1  14        9.93       11.52      1.06 o 
   3   1  14       41.39       40.69      1.67 o 
   4   1  14        0.66        1.29      0.81 o 
   5   1  14        0.73        0.87      0.92 o 
   6   1  14       11.69       14.90      1.47 o 
 -11   2  14        2.46        0.85      2.44 o 
 -10   2  14        0.65        0.57      1.68 o 
  -9   2  14       10.39       12.24      1.65 o 
  -8   2  14       12.76       13.19      1.19 o 
  -7   2  14       12.60       11.91      1.05 o 
  -6   2  14        0.90        1.27      0.65 o 
  -5   2  14        0.09       -0.19      0.60 o 
  -4   2  14        0.50        0.03      0.59 o 
  -3   2  14       18.02       20.80      0.99 o 
  -2   2  14        1.22        1.34      0.56 o 
  -1   2  14        2.71        1.35      0.75 o 
   0   2  14        1.89        2.14      0.75 o 
   1   2  14        0.06       -0.04      0.68 o 
   2   2  14       50.21       51.22      1.78 o 
   3   2  14       78.97       76.56      2.51 o 
   4   2  14        1.08        3.95      1.02 o 
   5   2  14        6.55        7.48      1.22 o 
   6   2  14        5.64        6.59      1.38 o 
 -11   3  14        2.84        1.15      2.65 o 
 -10   3  14        0.46        0.22      1.57 o 
  -9   3  14        7.54        7.49      1.09 o 
  -8   3  14       31.18       29.96      1.61 o 
  -7   3  14       15.96       16.05      1.30 o 
  -6   3  14        0.42        0.21      0.78 o 
  -5   3  14        1.60        1.85      0.67 o 
  -4   3  14       22.39       20.93      1.13 o 
  -3   3  14       59.75       63.45      1.70 o 
  -2   3  14        1.15        0.84      0.62 o 
  -1   3  14        0.02       -0.36      0.57 o 
   0   3  14        0.35       -0.45      0.65 o 
   1   3  14       10.75       13.11      1.10 o 
   2   3  14      115.19      118.89      2.68 o 
   3   3  14        0.36       -0.44      0.80 o 
   4   3  14        5.25        4.25      1.05 o 
   5   3  14        3.38        4.35      1.08 o 
   6   3  14       11.65       12.24      2.27 o 
 -10   4  14        0.30        0.89      1.00 o 
  -9   4  14        8.36       10.66      1.42 o 
  -8   4  14       35.46       34.07      1.72 o 
  -7   4  14       15.22       20.27      1.45 o 
  -6   4  14        1.25        0.78      0.83 o 
  -5   4  14       21.97       22.95      1.95 o 
  -4   4  14        4.90        4.44      1.07 o 
  -3   4  14        6.84        6.18      0.90 o 
  -2   4  14        3.82        5.36      0.88 o 
  -1   4  14       12.73       10.74      1.03 o 
   0   4  14       12.26       11.15      1.05 o 
   1   4  14        0.07       -0.66      0.66 o 
   2   4  14       24.27       32.88      2.60 o 
   3   4  14        5.10        5.81      1.10 o 
   4   4  14        7.23        8.84      1.22 o 
   5   4  14        1.31        1.61      1.30 o 
 -10   5  14        0.89        1.04      1.12 o 
  -9   5  14        8.57        9.03      1.41 o 
  -8   5  14        1.56        1.36      1.02 o 
  -7   5  14        2.09        1.50      0.89 o 
  -6   5  14        0.05       -0.18      0.81 o 
  -5   5  14        6.11        4.90      0.98 o 
  -4   5  14        2.39        3.26      0.82 o 
  -3   5  14       62.37       66.66      1.99 o 
  -2   5  14       26.98       30.39      1.53 o 
  -1   5  14       21.19       20.46      1.27 o 
   0   5  14       54.52       49.27      2.22 o 
   1   5  14       10.60       12.48      1.23 o 
   2   5  14        0.95       -0.53      0.82 o 
   3   5  14        0.49        0.39      0.85 o 
   4   5  14        0.51        0.48      0.93 o 
   5   5  14        0.38       -1.14      1.14 o 
  -9   6  14        1.54        1.08      1.06 o 
  -8   6  14        7.22        6.25      1.27 o 
  -7   6  14        1.71        2.14      1.10 o 
  -6   6  14        4.09        3.58      0.95 o 
  -5   6  14        1.35       -0.44      0.79 o 
  -4   6  14        7.14        5.42      1.27 o 
  -3   6  14       28.19       34.40      1.56 o 
  -2   6  14       64.06       66.07      2.02 o 
  -1   6  14        0.50        0.32      0.74 o 
   0   6  14        1.09        1.18      0.86 o 
   1   6  14        2.35        1.27      0.99 o 
   2   6  14        3.63        4.64      1.17 o 
   3   6  14        0.35        0.00      0.87 o 
   4   6  14        0.15        1.39      1.21 o 
  -8   7  14        7.73        8.68      1.77 o 
  -7   7  14        0.87        0.60      0.98 o 
  -6   7  14        3.53        4.01      1.17 o 
  -5   7  14        4.25        2.60      1.26 o 
  -4   7  14        8.47        7.66      1.12 o 
  -3   7  14       11.45        8.68      1.17 o 
  -2   7  14       32.16       30.61      1.51 o 
  -1   7  14        0.01       -0.76      0.76 o 
   0   7  14        3.99        2.53      0.92 o 
   1   7  14        7.24        7.47      1.31 o 
   2   7  14        1.62        1.84      1.10 o 
   3   7  14       14.33       15.97      2.33 o 
  -7   8  14       13.10       12.01      3.22 o 
  -6   8  14        0.58        1.41      1.23 o 
  -5   8  14        2.02        1.52      1.06 o 
  -4   8  14        0.05        0.50      0.90 o 
  -3   8  14       25.21       25.29      1.65 o 
  -2   8  14        1.75        2.36      1.39 o 
  -1   8  14        1.74        1.37      0.88 o 
   0   8  14        4.39        3.79      1.00 o 
   1   8  14        0.03       -0.36      1.19 o 
   2   8  14       10.79       15.62      2.33 o 
  -4   9  14        0.31        1.42      1.25 o 
  -3   9  14        0.25        1.47      1.23 o 
  -2   9  14        0.10        0.60      1.08 o 
  -1   9  14        1.31        0.48      1.18 o 
 -10   1  15        0.27        2.25      1.69 o 
  -9   1  15        8.97        5.97      1.84 o 
  -8   1  15        0.49        0.54      1.18 o 
  -7   1  15        0.20       -0.73      0.93 o 
  -6   1  15        0.63       -0.02      0.61 o 
  -5   1  15        4.86        4.58      0.80 o 
  -4   1  15       15.55       13.96      1.01 o 
  -3   1  15      109.53      104.17      2.24 o 
  -2   1  15        7.26        7.33      0.85 o 
  -1   1  15        1.08        1.24      0.68 o 
   0   1  15        9.40        8.82      0.92 o 
   1   1  15        0.03       -0.67      0.67 o 
   2   1  15       21.92       21.19      1.38 o 
   3   1  15        0.01       -0.04      0.77 o 
   4   1  15        0.09        0.45      0.83 o 
   5   1  15        3.52        2.51      1.20 o 
 -10   2  15        0.16       -1.27      1.55 o 
  -9   2  15        1.23        2.38      1.32 o 
  -8   2  15        8.22        8.67      1.63 o 
  -7   2  15        0.06        0.52      0.80 o 
  -6   2  15        0.11       -0.06      0.69 o 
  -5   2  15        0.33       -0.07      0.71 o 
  -4   2  15        0.08       -0.55      0.71 o 
  -3   2  15        7.44        6.90      1.11 o 
  -2   2  15        0.04       -0.64      0.64 o 
  -1   2  15        0.36       -0.09      0.67 o 
   0   2  15        0.03       -0.67      0.67 o 
   1   2  15       13.78       13.40      1.16 o 
   2   2  15       43.19       43.13      1.76 o 
   3   2  15        6.09        4.39      1.17 o 
   4   2  15        6.06        5.90      1.17 o 
   5   2  15        0.12       -1.56      2.05 o 
 -10   3  15        0.01       -1.59      2.37 o 
  -9   3  15        3.32        2.69      1.17 o 
  -8   3  15        0.75        1.41      0.89 o 
  -7   3  15       10.18        7.47      1.11 o 
  -6   3  15       40.79       35.42      1.73 o 
  -5   3  15       16.55       14.37      1.15 o 
  -4   3  15       20.63       21.17      1.29 o 
  -3   3  15       38.75       36.70      1.55 o 
  -2   3  15        0.38        0.26      0.66 o 
  -1   3  15        1.87        0.79      0.73 o 
   0   3  15        0.71        1.19      0.77 o 
   1   3  15        8.91        5.31      0.97 o 
   2   3  15        2.05        0.63      1.08 o 
   3   3  15       44.88       44.66      2.00 o 
   4   3  15       36.43       35.45      1.90 o 
  -9   4  15        2.55        1.93      1.05 o 
  -8   4  15        2.75        2.36      0.97 o 
  -7   4  15        4.78        3.49      0.97 o 
  -6   4  15       16.98       17.91      1.43 o 
  -5   4  15        8.62       10.53      1.20 o 
  -4   4  15       19.57       21.30      1.32 o 
  -3   4  15       21.97       21.50      1.32 o 
  -2   4  15        1.23        1.00      0.78 o 
  -1   4  15        6.93       10.03      1.18 o 
   0   4  15        0.02        0.01      0.97 o 
   1   4  15        1.93        2.72      0.88 o 
   2   4  15       33.07       33.05      1.77 o 
   3   4  15        1.05        0.38      0.90 o 
   4   4  15        2.43        2.78      1.19 o 
  -9   5  15        0.00       -1.09      2.34 o 
  -8   5  15        5.92        5.67      1.23 o 
  -7   5  15        1.18        0.39      0.89 o 
  -6   5  15        1.59        0.51      0.91 o 
  -5   5  15        0.01       -0.51      0.88 o 
  -4   5  15        1.21        1.21      0.96 o 
  -3   5  15        2.08        1.09      0.81 o 
  -2   5  15        2.32        3.63      0.92 o 
  -1   5  15       24.43       26.45      1.46 o 
   0   5  15       19.88       19.76      1.59 o 
   1   5  15       25.29       27.42      1.87 o 
   2   5  15        7.60        6.71      1.15 o 
   3   5  15        2.51        1.15      1.06 o 
  -8   6  15        3.19        4.29      1.72 o 
  -7   6  15        0.42        0.47      1.07 o 
  -6   6  15        0.02        0.32      0.86 o 
  -5   6  15        1.23        0.94      0.94 o 
  -4   6  15       28.48       28.40      1.71 o 
  -3   6  15       14.01       16.25      1.43 o 
  -2   6  15       17.29       14.68      1.24 o 
  -1   6  15       15.89       14.53      1.51 o 
   0   6  15        2.03        1.42      1.06 o 
   1   6  15        8.26        9.96      1.41 o 
   2   6  15        2.45        1.30      1.10 o 
  -6   7  15        0.00        1.24      1.27 o 
  -5   7  15        0.02       -0.34      0.91 o 
  -4   7  15        1.59        0.52      0.97 o 
  -3   7  15        0.59       -0.57      0.94 o 
  -2   7  15        0.18       -0.50      0.84 o 
  -1   7  15        1.25        0.72      0.89 o 
   0   7  15        0.56        0.79      1.07 o 
   1   7  15        6.06        6.78      1.36 o 
  -4   8  15        0.01        0.38      1.07 o 
  -3   8  15        0.13        0.66      1.06 o 
  -2   8  15        1.44        1.26      1.21 o 
  -1   8  15        0.89       -0.08      2.14 o 
  -9   0  16       11.37        8.75      3.09 o 
  -8   0  16        0.79       -0.51      2.20 o 
  -7   0  16        0.38        2.39      1.58 o 
  -6   0  16        3.20        2.35      1.58 o 
  -5   0  16        1.96        2.30      1.51 o 
  -4   0  16        3.55        5.82      1.23 o 
  -3   0  16        0.81        1.14      1.06 o 
  -2   0  16       20.53       16.02      1.98 o 
  -1   0  16       18.69       20.47      1.90 o 
   0   0  16       14.01       20.87      1.94 o 
   1   0  16       27.50       30.99      2.26 o 
   2   0  16       23.09       22.52      2.65 o 
   3   0  16        0.66       -0.20      1.25 o 
  -9   1  16        2.14       -1.91      2.00 o 
  -8   1  16        1.44        3.30      1.76 o 
  -7   1  16        5.36        4.76      1.41 o 
  -6   1  16        0.21       -0.83      0.83 o 
  -5   1  16        0.26        0.21      0.72 o 
  -4   1  16        0.55        0.58      0.87 o 
  -3   1  16        0.38       -0.02      0.70 o 
  -2   1  16        2.72        1.68      0.80 o 
  -1   1  16        1.08        0.25      0.74 o 
   0   1  16        2.98        1.64      0.82 o 
   1   1  16        2.68        1.41      0.88 o 
   2   1  16       11.76       11.77      1.23 o 
   3   1  16        0.00       -0.60      0.90 o 
  -9   2  16        7.14        5.27      1.53 o 
  -8   2  16       20.23       19.74      2.06 o 
  -7   2  16        0.64        1.16      0.85 o 
  -6   2  16        6.73        5.83      1.05 o 
  -5   2  16       24.20       25.32      1.40 o 
  -4   2  16        0.88        0.61      0.78 o 
  -3   2  16        0.21        0.14      0.82 o 
  -2   2  16        0.09       -0.62      0.73 o 
  -1   2  16        3.14        1.50      0.83 o 
   0   2  16        4.90        3.56      0.92 o 
   1   2  16       68.66       70.05      2.29 o 
   2   2  16       12.33       11.25      1.23 o 
   3   2  16        0.86        2.63      1.06 o 
  -8   3  16        0.65        1.33      0.95 o 
  -7   3  16        0.48       -0.82      0.82 o 
  -6   3  16        0.89        2.54      1.11 o 
  -5   3  16        1.45        1.37      0.85 o 
  -4   3  16        0.71       -0.30      0.79 o 
  -3   3  16       13.97       15.93      1.42 o 
  -2   3  16        2.53        2.02      0.93 o 
  -1   3  16        0.03       -0.13      0.85 o 
   0   3  16        0.01       -0.43      0.78 o 
   1   3  16        7.55        8.46      1.12 o 
   2   3  16        0.92        0.32      0.89 o 
   3   3  16        2.40        2.63      1.40 o 
  -8   4  16       12.31        8.18      1.21 o 
  -7   4  16        0.54       -0.51      0.98 o 
  -6   4  16        8.54        5.54      1.64 o 
  -5   4  16        0.71       -0.14      0.90 o 
  -4   4  16       82.09       88.89      2.67 o 
  -3   4  16        7.31        7.85      1.06 o 
  -2   4  16        0.28       -0.83      0.83 o 
  -1   4  16       11.03        9.05      1.22 o 
   0   4  16       14.59       11.10      1.31 o 
   1   4  16       17.08       17.35      1.37 o 
   2   4  16        8.53        6.58      1.30 o 
  -7   5  16        0.01       -0.96      0.96 o 
  -6   5  16        1.41       -0.10      0.95 o 
  -5   5  16        0.10        0.35      0.96 o 
  -4   5  16        4.41        3.91      1.10 o 
  -3   5  16        2.47        2.98      0.94 o 
  -2   5  16        0.80        0.03      0.81 o 
  -1   5  16        0.89        1.26      0.96 o 
   0   5  16       29.95       27.39      1.72 o 
   1   5  16        8.43        7.44      2.19 o 
  -6   6  16        0.15       -1.32      1.63 o 
  -5   6  16        6.64        1.94      1.35 o 
  -4   6  16       19.08       13.12      1.56 o 
  -3   6  16       23.43       21.04      1.91 o 
  -2   6  16        1.62        0.76      0.98 o 
  -1   6  16        0.97        0.96      1.13 o 
   0   6  16        7.58        6.61      1.57 o 
  -7   1  17        0.20        1.11      1.31 o 
  -6   1  17        0.02       -0.80      1.00 o 
  -5   1  17        2.61        2.32      0.98 o 
  -4   1  17        0.15        0.48      0.88 o 
  -3   1  17        4.82        2.70      1.01 o 
  -2   1  17        3.47        1.46      0.87 o 
  -1   1  17        0.01       -0.58      0.81 o 
   0   1  17        6.39        7.04      1.09 o 
   1   1  17       15.20       14.58      1.62 o 
  -7   2  17        0.53        1.41      1.18 o 
  -6   2  17        1.60       -0.23      0.91 o 
  -5   2  17        1.29        1.88      0.90 o 
  -4   2  17        3.56        3.39      1.04 o 
  -3   2  17        0.77       -0.15      0.87 o 
  -2   2  17        0.04        0.45      0.93 o 
  -1   2  17        1.30        2.02      0.91 o 
   0   2  17        3.71        3.77      1.01 o 
   1   2  17       21.16       21.72      1.88 o 
  -7   3  17        0.71        1.17      1.67 o 
  -6   3  17        0.19        0.45      0.98 o 
  -5   3  17        0.53        0.34      0.85 o 
  -4   3  17        0.13        0.18      0.85 o 
  -3   3  17        0.08       -0.31      0.89 o 
  -2   3  17        3.48        3.79      1.07 o 
  -1   3  17        0.11       -0.12      0.91 o 
   0   3  17       11.45       14.19      1.62 o 
  -6   4  17        2.59        3.48      3.71 o 
  -5   4  17        5.28        5.79      1.28 o 
  -4   4  17       36.46       40.07      1.97 o 
  -3   4  17        2.16        1.57      1.02 o 
  -2   4  17        0.12       -1.00      1.00 o 
  -1   4  17       10.33        7.13      1.39 o 
   0   4  17        7.73        7.29      3.02 o 
  -4   5  17       27.32       25.27      3.93 o 
  -3   5  17        0.74        0.96      1.33 o 
  -4   0  18       13.27        8.65      3.19 o 
  -3   0  18        0.40       -0.86      2.71 o 
  -2   0  18        3.98        2.50      1.80 o 
  -4   1  18        0.07       -0.97      1.05 o 
  -3   1  18        0.62       -0.09      1.28 o 
  -2   1  18        0.96        2.06      1.87 o 
                                                 
